# Supplementary material for: 4-(Diethyl­amino)­salicyl­aldehyde azine
Source: Acta Crystallogr Sect E Struct Rep Online. 2011 Apr 13;67(Pt 5):o1092. doi: 10.1107/S1600536811013237 (PMC3089320; doi:10.1107/S1600536811013237)
Supplement: Supplementary file 2 [file e-67-o1092-Isup2.hkl]

# 
# h,k,l, Fc-squared, Fo-squared, sigma(Fo-squared) and status flag 
# 
data_I
_shelx_title ' YB-27 in P2(1)/c' 
_shelx_refln_list_code          4 
_shelx_F_calc_maximum      143.70 
_exptl_crystal_F_000       412.00 
_reflns_d_resolution_high  0.7702 
 
loop_ 
 _symmetry_equiv_pos_as_xyz 
 'x, y, z' 
 '-x, y+1/2, -z+1/2' 
 '-x, -y, -z' 
 'x, -y-1/2, z-1/2' 
 
_cell_length_a     8.7360 
_cell_length_b     7.8090 
_cell_length_c    16.1220 
_cell_angle_alpha  90.000 
_cell_angle_beta  103.570 
_cell_angle_gamma  90.000 
 
_shelx_F_squared_multiplier     1.000 
 
loop_ 
 _refln_index_h 
 _refln_index_k 
 _refln_index_l 
 _refln_F_squared_calc 
 _refln_F_squared_meas 
 _refln_F_squared_sigma 
 _refln_observed_status 
   2   0   0      856.91      755.76      8.74 o 
   3   0   0     6918.39     7129.27     94.35 o 
   4   0   0     1036.87      991.14     10.78 o 
   5   0   0      717.90      766.90      9.75 o 
   6   0   0       30.69       23.21      2.10 o 
   7   0   0        7.53        4.70      1.52 o 
   8   0   0        0.05        0.13      1.58 o 
   9   0   0       16.30       12.12      2.20 o 
  10   0   0        3.71       -0.94      2.59 o 
  11   0   0        0.42        4.84      5.70 o 
   1   1   0      795.08      640.30     15.10 o 
   2   1   0      244.82      240.13      2.83 o 
   3   1   0      355.89      352.16      5.70 o 
   4   1   0        0.14        0.65      0.83 o 
   5   1   0       91.21       91.67      1.78 o 
   6   1   0      111.58      104.94      1.80 o 
   7   1   0       22.80       25.25      1.49 o 
   8   1   0        6.31        5.09      1.33 o 
   9   1   0        0.80        0.20      1.18 o 
  10   1   0        0.01        2.31      1.36 o 
   0   2   0    12184.68    13402.91    259.87 o 
   1   2   0     5568.25     5611.31     63.68 o 
   2   2   0        4.67        4.01      0.93 o 
   3   2   0     1116.89     1159.84     10.08 o 
   4   2   0       46.56       52.59      2.16 o 
   5   2   0        0.00       -0.40      0.73 o 
   6   2   0       65.62       58.10      1.57 o 
   7   2   0       14.09       14.81      1.66 o 
   8   2   0       22.82       28.77      2.49 o 
   9   2   0        7.78        1.73      1.66 o 
  10   2   0        0.17       -1.12      1.39 o 
   1   3   0     1636.92     1487.58     14.74 o 
   2   3   0      373.70      364.11      3.80 o 
   3   3   0     1673.59     1723.92     16.65 o 
   4   3   0      218.89      219.95      2.69 o 
   5   3   0        1.32        1.26      0.97 o 
   6   3   0       22.97       49.25      1.81 o 
   7   3   0       16.83       22.26      1.37 o 
   8   3   0        8.56        5.18      1.64 o 
   9   3   0        6.72        4.49      1.17 o 
  10   3   0        4.26        5.30      3.17 o 
   0   4   0        7.54       14.30      2.69 o 
   1   4   0      621.92      591.59      7.77 o 
   2   4   0      357.18      409.19      8.35 o 
   3   4   0       65.08       57.01      1.95 o 
   4   4   0       14.34       16.70      1.53 o 
   5   4   0       10.45       11.01      1.14 o 
   6   4   0       61.99       61.05      3.72 o 
   7   4   0       11.12        9.56      1.44 o 
   8   4   0       14.71       10.82      1.46 o 
   9   4   0        0.34        0.93      2.00 o 
  10   4   0        2.39        0.45      2.13 o 
   1   5   0       15.33       11.69      1.99 o 
   2   5   0       19.08       14.69      1.59 o 
   3   5   0      107.69      134.66      3.17 o 
   4   5   0        7.53        7.71      1.89 o 
   5   5   0        4.23        4.75      1.52 o 
   6   5   0       18.81       12.45      1.85 o 
   7   5   0        0.42       -0.91      0.91 o 
   8   5   0        1.34        2.51      2.12 o 
   9   5   0        3.57        4.40      3.77 o 
   0   6   0        0.97        7.24      2.65 o 
   1   6   0       10.77       14.43      2.11 o 
   2   6   0       27.89       37.51      3.29 o 
   3   6   0       13.78       14.51      1.83 o 
   4   6   0        2.53        1.53      1.42 o 
   5   6   0       24.71       18.93      1.46 o 
   6   6   0       15.98       15.63      1.06 o 
   7   6   0        0.22        2.12      2.22 o 
   8   6   0        0.48        0.81      2.27 o 
   1   7   0        2.42        4.01      2.08 o 
   2   7   0        0.02       -0.60      1.95 o 
   3   7   0        0.40       -0.42      1.62 o 
   4   7   0       16.65       22.84      3.82 o 
   5   7   0       21.19       27.61      7.04 o 
   6   7   0        9.74       14.96      8.39 o 
   7   7   0        1.00        5.08      2.84 o 
   0   8   0        6.84        7.37      3.97 o 
   1   8   0        1.15       -0.09      2.32 o 
   2   8   0        0.07        0.47      2.29 o 
   3   8   0        0.14        1.52      2.53 o 
   4   8   0        8.45        9.97      3.78 o 
   5   8   0        8.14        2.80      6.34 o 
   6   8   0        1.43        5.14      6.96 o 
   1   9   0        0.69        4.35      3.04 o 
   2   9   0        0.04        1.20      2.44 o 
   3   9   0        0.19        1.79      3.48 o 
   4   9   0        1.04       -0.26      3.76 o 
   5   9   0        0.32       11.11     10.84 o 
   0  10   0        0.54        0.98      3.58 o 
   1  10   0        0.65        2.62      2.54 o 
 -11   1   1        0.68        2.87      2.48 o 
 -10   1   1        7.43        4.66      1.54 o 
  -9   1   1        0.00        0.40      1.25 o 
  -8   1   1        1.52        2.04      1.14 o 
  -7   1   1       11.71        8.96      1.51 o 
  -6   1   1       75.35       70.95      2.13 o 
  -5   1   1      130.50      154.42      1.94 o 
  -4   1   1      508.75      557.27      4.24 o 
  -3   1   1      543.65      541.18      4.51 o 
  -2   1   1      257.99      253.83      2.39 o 
  -1   1   1     1076.12     1002.12     28.78 o 
   1   1   1    20648.61    20153.30    302.74 o 
   2   1   1     3564.91     3557.54     28.65 o 
   3   1   1        0.71        8.69      1.58 o 
   4   1   1     1797.23     1981.28     18.47 o 
   5   1   1      560.92      567.47      5.70 o 
   6   1   1       28.94       33.10      1.58 o 
   7   1   1        0.05        1.13      1.08 o 
   8   1   1       32.34       32.77      1.73 o 
   9   1   1        0.56        0.32      1.28 o 
  10   1   1       16.15       13.73      2.46 o 
 -10   2   1        0.40        3.39      1.75 o 
  -9   2   1        2.61        4.22      1.37 o 
  -8   2   1        0.00        0.45      1.20 o 
  -7   2   1        2.28        0.86      1.17 o 
  -6   2   1        0.74       -0.28      0.86 o 
  -5   2   1       16.95       18.08      1.16 o 
  -4   2   1      316.83      372.87      3.21 o 
  -3   2   1       13.52        7.61      1.14 o 
  -2   2   1     3165.70     3123.26     27.01 o 
  -1   2   1      652.39      483.00      5.48 o 
   0   2   1     2218.79     1913.94     19.53 o 
   1   2   1     9493.08    10122.18    129.82 o 
   2   2   1     1604.52     1563.15     14.60 o 
   3   2   1      297.01      286.58      3.46 o 
   4   2   1       59.63       35.58      1.64 o 
   5   2   1       49.30       53.67      3.77 o 
   6   2   1        1.63        1.30      1.14 o 
   7   2   1        0.18       -0.13      0.94 o 
   8   2   1       13.62        8.49      1.42 o 
   9   2   1        1.99        1.91      1.38 o 
  10   2   1        0.35        0.00      1.35 o 
 -10   3   1        0.00       -1.59      2.65 o 
  -9   3   1        0.17        1.19      1.39 o 
  -8   3   1        0.30       -0.67      1.17 o 
  -7   3   1       22.60       23.80      1.51 o 
  -6   3   1        4.02        3.71      1.00 o 
  -5   3   1        0.08        1.09      0.93 o 
  -4   3   1       40.21       52.37      1.88 o 
  -3   3   1        4.34        5.38      0.95 o 
  -2   3   1      183.51      176.11      2.57 o 
  -1   3   1       63.42       64.81      2.12 o 
   0   3   1      196.31      182.29      3.07 o 
   1   3   1      633.82      721.68      7.36 o 
   2   3   1     3286.72     3132.58     32.83 o 
   3   3   1      119.85      120.63      2.33 o 
   4   3   1       48.56       67.34      1.79 o 
   5   3   1       69.45       83.96      1.83 o 
   6   3   1       51.43       59.68      2.59 o 
   7   3   1      108.12      108.47      2.27 o 
   8   3   1       17.14       15.98      3.46 o 
   9   3   1        1.58        2.18      1.57 o 
  10   3   1        0.00        1.05      1.93 o 
 -10   4   1        2.40        1.92      2.93 o 
  -9   4   1        1.79        1.24      2.11 o 
  -8   4   1        5.69        3.64      0.81 o 
  -7   4   1       19.65       19.00      1.03 o 
  -6   4   1        5.18       10.21      1.29 o 
  -5   4   1       21.96       15.23      1.51 o 
  -4   4   1       66.38       48.82      3.64 o 
  -3   4   1      282.72      246.54      3.98 o 
  -2   4   1      525.39      539.78      5.76 o 
  -1   4   1      748.02      707.29      8.06 o 
   0   4   1        6.79        5.76      1.61 o 
   1   4   1      160.25      180.58      2.95 o 
   2   4   1     1595.77     1561.25     15.90 o 
   3   4   1       15.18       17.42      1.62 o 
   4   4   1       29.27       43.96      2.28 o 
   5   4   1        8.07       11.27      1.47 o 
   6   4   1       23.17       23.24      1.54 o 
   7   4   1        9.89        9.97      1.54 o 
   8   4   1        0.62        2.12      1.38 o 
   9   4   1        1.59        2.84      2.68 o 
  -9   5   1        2.20        3.25      2.68 o 
  -8   5   1        2.81        3.55      2.80 o 
  -7   5   1       18.28       12.74      2.71 o 
  -6   5   1        1.10        0.84      0.94 o 
  -5   5   1        0.07        0.62      1.04 o 
  -4   5   1        3.40        4.51      1.13 o 
  -3   5   1       47.37       49.63      3.21 o 
  -2   5   1       89.98       73.39      2.19 o 
  -1   5   1      244.50      264.00      4.32 o 
   0   5   1        3.02        1.81      1.72 o 
   1   5   1       71.27       64.18      2.51 o 
   2   5   1      208.43      212.35      3.89 o 
   3   5   1      147.80      172.81      6.56 o 
   4   5   1       61.21       72.61      3.16 o 
   5   5   1       16.65       19.49      2.12 o 
   6   5   1        2.56        0.23      0.85 o 
   7   5   1       38.17       54.68      3.31 o 
   8   5   1        3.00        2.56      2.93 o 
   9   5   1        1.16       -1.39      2.60 o 
  -9   6   1        0.01        1.20      5.58 o 
  -8   6   1        1.87        5.54      2.98 o 
  -7   6   1        6.42        5.25      2.37 o 
  -6   6   1        0.09        0.65      0.98 o 
  -5   6   1        8.11        5.05      2.28 o 
  -4   6   1       11.43       18.70      2.10 o 
  -3   6   1       11.24       14.89      2.16 o 
  -2   6   1        0.20       -0.96      1.46 o 
  -1   6   1       70.35       71.46      2.80 o 
   0   6   1       20.95       27.05      2.43 o 
   1   6   1        5.48        7.15      1.97 o 
   2   6   1       72.17       73.47      2.68 o 
   3   6   1       46.61       60.59      3.05 o 
   4   6   1        8.28        9.44      2.52 o 
   5   6   1        0.85        1.78      1.18 o 
   6   6   1       23.50       25.39      2.02 o 
   7   6   1        3.30        3.30      3.57 o 
   8   6   1        0.28       -0.49      3.19 o 
  -8   7   1        3.35        4.30      4.37 o 
  -7   7   1        1.53       -3.73      6.09 o 
  -6   7   1        2.11       -1.01      3.96 o 
  -5   7   1        2.29       -0.29      1.63 o 
  -4   7   1        9.22        6.85      1.77 o 
  -3   7   1        0.01       -0.19      1.64 o 
  -2   7   1        5.23        4.64      2.65 o 
  -1   7   1       15.97       17.35      2.69 o 
   0   7   1       15.38       24.09      3.99 o 
   1   7   1        2.22        1.30      1.74 o 
   2   7   1        7.62        6.30      2.03 o 
   3   7   1       21.43       26.48      2.85 o 
   4   7   1        2.96        0.23      1.67 o 
   5   7   1       14.40       16.59      3.46 o 
   6   7   1        1.59        1.36      2.00 o 
   7   7   1        2.34        1.84      2.48 o 
  -6   8   1        1.21       -0.22     10.34 o 
  -5   8   1        2.14        9.09      6.88 o 
  -4   8   1       10.63        8.85      3.24 o 
  -3   8   1        2.00        4.00      2.13 o 
  -2   8   1        0.09        1.92      2.95 o 
  -1   8   1        0.55        0.69      1.96 o 
   0   8   1       14.91       24.28      2.78 o 
   1   8   1        0.01        0.67      2.19 o 
   2   8   1        0.05       -0.40      2.33 o 
   3   8   1        4.74       11.03      2.87 o 
   4   8   1        0.01        3.82      2.60 o 
   5   8   1        0.03        1.58      2.11 o 
   6   8   1        0.17        0.18      3.84 o 
  -5   9   1        0.64       -2.80      7.37 o 
  -4   9   1        8.12       13.62      4.67 o 
  -3   9   1        0.99       -0.10      3.04 o 
  -2   9   1        0.01        1.42      2.82 o 
  -1   9   1        0.22        2.55      2.46 o 
   0   9   1        0.46       -0.47      2.45 o 
   1   9   1        0.11       -0.03      3.64 o 
   2   9   1        0.35       -0.88      2.19 o 
   3   9   1        0.34        0.58      2.57 o 
   4   9   1        0.02        0.05      3.36 o 
  -1  10   1        0.45       -1.78      3.31 o 
   0  10   1        2.11        9.58      3.16 o 
   1  10   1        0.21       11.16      3.60 o 
 -11   0   2        0.01        1.25      2.91 o 
 -10   0   2        0.37        1.37      2.36 o 
  -9   0   2        0.31       -1.34      1.76 o 
  -8   0   2       60.75       69.63      2.97 o 
  -7   0   2       76.15       80.32      3.75 o 
  -6   0   2       68.02       65.05      2.71 o 
  -5   0   2       37.94       36.57      1.86 o 
  -4   0   2       74.96       77.50      1.86 o 
  -3   0   2      138.24      121.71      2.56 o 
  -2   0   2      787.15      773.32      8.06 o 
  -1   0   2        2.18        2.69      0.74 o 
   1   0   2        0.04        9.27      2.08 o 
   2   0   2      141.03      126.28      5.82 o 
   3   0   2       54.03       31.77      1.46 o 
   4   0   2      256.16      250.38      3.21 o 
   5   0   2        0.97        0.56      1.10 o 
   6   0   2      259.65      276.89      6.00 o 
   7   0   2        0.09        3.51      1.74 o 
   8   0   2        1.51        5.50      1.74 o 
   9   0   2       33.63       25.61     13.00 o 
  10   0   2        1.79        0.46      2.50 o 
 -11   1   2        0.07        1.61      3.68 o 
 -10   1   2        0.67        1.53      1.45 o 
  -9   1   2        1.00        2.79      1.33 o 
  -8   1   2        2.20        1.11      1.31 o 
  -7   1   2        0.02        1.24      1.42 o 
  -6   1   2        6.21        3.95      0.89 o 
  -5   1   2       37.38       36.23      1.52 o 
  -4   1   2       16.21       16.85      1.20 o 
  -3   1   2      600.49      664.96      5.04 o 
  -2   1   2      627.51      636.05      6.93 o 
  -1   1   2       55.86       42.89      1.50 o 
   0   1   2        0.39        0.90      1.36 o 
   1   1   2      825.12      754.41      8.05 o 
   2   1   2     2198.28     2161.82     28.42 o 
   3   1   2        0.01        0.70      0.74 o 
   4   1   2        1.41        2.37      1.03 o 
   5   1   2       31.18       28.87      1.37 o 
   6   1   2       42.50       44.03      2.07 o 
   7   1   2        5.72        6.31      1.22 o 
   8   1   2       10.17       11.91      1.32 o 
   9   1   2        1.86        0.81      1.56 o 
  10   1   2        0.65        3.71      2.31 o 
 -10   2   2        0.84       -2.87      4.52 o 
  -9   2   2        4.47        5.44      1.09 o 
  -8   2   2        0.23        2.22      1.08 o 
  -7   2   2        7.97        6.40      1.05 o 
  -6   2   2        2.04        1.08      0.97 o 
  -5   2   2        0.71        0.53      0.61 o 
  -4   2   2      156.60      152.82      2.47 o 
  -3   2   2      646.26      674.37      9.71 o 
  -2   2   2      319.05      224.74      6.40 o 
  -1   2   2       63.75       75.26      2.59 o 
   0   2   2      464.61      448.36      5.70 o 
   1   2   2        2.60        7.94      1.48 o 
   2   2   2      256.98      298.72      3.78 o 
   3   2   2      263.01      238.70      4.91 o 
   4   2   2        2.21       12.70      2.97 o 
   5   2   2       96.02      111.41      2.91 o 
   6   2   2       42.79       42.30      2.99 o 
   7   2   2       13.27       15.74      1.31 o 
   8   2   2       20.63       23.12      1.87 o 
   9   2   2       11.40       12.19      1.50 o 
  10   2   2        3.01        3.08      1.89 o 
 -10   3   2        0.01       -2.89      2.89 o 
  -9   3   2        8.72        9.49      2.96 o 
  -8   3   2        0.30        0.12      0.89 o 
  -7   3   2        0.61        0.25      0.70 o 
  -6   3   2        0.64        0.49      0.81 o 
  -5   3   2       16.54       14.48      1.16 o 
  -4   3   2      107.71      104.35      4.24 o 
  -3   3   2       52.43       82.29      1.49 o 
  -2   3   2        1.01        0.70      0.79 o 
  -1   3   2       13.01        3.49      1.25 o 
   0   3   2        7.08        3.03      1.37 o 
   1   3   2        7.46       11.03      1.58 o 
   2   3   2       88.73       91.96      2.60 o 
   3   3   2     1362.99     1324.12     13.65 o 
   4   3   2        6.24       14.89      1.62 o 
   5   3   2       30.39       25.72      2.48 o 
   6   3   2       64.97       68.17      2.63 o 
   7   3   2        9.46        7.41      1.33 o 
   8   3   2       12.50       14.47      2.10 o 
   9   3   2        0.16        1.90      1.49 o 
  10   3   2        0.21        1.38      2.72 o 
 -10   4   2        0.03       -2.08      2.57 o 
  -9   4   2        1.13        0.29      2.81 o 
  -8   4   2        0.22       -0.66      1.92 o 
  -7   4   2        0.61       -0.65      2.57 o 
  -6   4   2        0.00        2.55      2.23 o 
  -5   4   2       17.47       29.73      5.65 o 
  -4   4   2        1.07        0.33      0.63 o 
  -3   4   2       19.80       30.93      1.77 o 
  -2   4   2       56.63       51.91      1.77 o 
  -1   4   2      366.67      370.71      5.65 o 
   0   4   2      197.47      157.04      3.08 o 
   1   4   2       46.67       33.39      2.38 o 
   2   4   2      375.11      355.28      4.47 o 
   3   4   2      332.49      363.66      5.70 o 
   4   4   2       33.65       35.08      1.99 o 
   5   4   2       16.10       11.15      2.52 o 
   6   4   2        9.96        8.67      1.65 o 
   7   4   2        0.54        1.63      1.33 o 
   8   4   2        6.50        8.55      2.47 o 
   9   4   2        4.57        5.55      2.91 o 
  -9   5   2        0.08        0.80      3.32 o 
  -8   5   2        0.65        1.71      2.19 o 
  -7   5   2        1.47       -0.09      2.23 o 
  -6   5   2        2.28        2.88      4.35 o 
  -5   5   2        0.83        0.59      0.57 o 
  -4   5   2        1.77        0.73      1.09 o 
  -3   5   2        0.41        3.05      1.15 o 
  -2   5   2       73.78       66.30      2.50 o 
  -1   5   2        4.87        4.76      2.66 o 
   0   5   2      123.75      115.03      2.96 o 
   1   5   2        1.45       -0.50      1.48 o 
   2   5   2       13.48       13.63      1.72 o 
   3   5   2      549.75      520.69      6.77 o 
   4   5   2       51.32       69.84      2.52 o 
   5   5   2        0.01        0.47      1.08 o 
   6   5   2       21.35       22.27      1.98 o 
   7   5   2       23.88       26.34      3.73 o 
   8   5   2        0.23        0.76      2.33 o 
   9   5   2        0.05        3.11      4.01 o 
  -9   6   2        1.26        5.28      2.66 o 
  -8   6   2        1.27        0.43      2.67 o 
  -7   6   2        1.73        2.19      2.64 o 
  -6   6   2        7.36        4.94      3.91 o 
  -5   6   2        1.36        0.63      0.65 o 
  -4   6   2        3.94        5.35      1.77 o 
  -3   6   2       12.00       19.43      1.77 o 
  -2   6   2       56.03       55.28      2.51 o 
  -1   6   2       18.84       15.97      2.27 o 
   0   6   2      202.06      207.89      4.31 o 
   1   6   2        2.99        3.81      2.13 o 
   2   6   2        4.45        4.91      1.78 o 
   3   6   2      137.02      125.71      3.54 o 
   4   6   2       79.22       88.82      3.95 o 
   5   6   2        0.52       -0.49      1.28 o 
   6   6   2        0.52        0.83      1.59 o 
   7   6   2        0.85        1.08      1.78 o 
   8   6   2        0.01        4.27      3.72 o 
  -8   7   2        0.49        5.92      4.58 o 
  -7   7   2        0.49        0.71      5.55 o 
  -6   7   2        4.48       -1.41      5.05 o 
  -5   7   2        0.12       -0.34      1.17 o 
  -4   7   2        0.38       -0.05      1.61 o 
  -3   7   2        1.21        1.39      1.36 o 
  -2   7   2        0.80        2.30      1.96 o 
  -1   7   2        1.95        0.71      2.10 o 
   0   7   2       25.11       24.22      3.14 o 
   1   7   2        3.69        5.10      1.93 o 
   2   7   2       25.77       23.01      2.29 o 
   3   7   2        7.63        2.52      1.95 o 
   4   7   2       35.82       48.33      3.05 o 
   5   7   2        0.60       -0.71      1.85 o 
   6   7   2        0.83        1.51      2.40 o 
   7   7   2        0.80        0.84      2.13 o 
  -6   8   2        2.83        1.58      6.37 o 
  -5   8   2        1.64        3.70      6.42 o 
  -4   8   2        0.11        1.39      2.16 o 
  -3   8   2        8.82        8.34      2.61 o 
  -2   8   2        0.07        2.83      2.08 o 
  -1   8   2        0.05       -2.12      2.12 o 
   0   8   2        9.91       11.12      2.24 o 
   1   8   2        5.71        8.54      2.50 o 
   2   8   2        0.06        1.00      2.22 o 
   3   8   2       14.88        8.21      2.17 o 
   4   8   2       12.87       10.73      5.11 o 
   5   8   2        0.06       -1.58      1.58 o 
   6   8   2        2.12        4.44      7.09 o 
  -5   9   2        0.54        1.50      6.69 o 
  -4   9   2        0.00        1.82      6.23 o 
  -3   9   2        0.13       -0.72      1.96 o 
  -2   9   2        0.95        4.63      2.26 o 
  -1   9   2        1.53        2.07      2.45 o 
   0   9   2        3.93        0.07      2.40 o 
   1   9   2       13.51       20.56      2.68 o 
   2   9   2        0.02        1.72      2.76 o 
   3   9   2        0.49       -2.83      4.06 o 
   4   9   2        6.05        6.87      3.82 o 
  -1  10   2        0.26        2.27      2.28 o 
   0  10   2        0.56        0.33      2.06 o 
   1  10   2        0.93       -1.41      5.16 o 
 -11   1   3        0.10        2.26      2.02 o 
 -10   1   3        0.60        1.40      1.44 o 
  -9   1   3        0.10        1.66      1.17 o 
  -8   1   3        0.83        2.59      1.47 o 
  -7   1   3       15.65       20.45      1.23 o 
  -6   1   3       27.66       30.62      1.85 o 
  -5   1   3        0.03       -0.14      1.14 o 
  -4   1   3      499.21      498.32      4.07 o 
  -3   1   3      442.56      423.98      3.22 o 
  -2   1   3     1859.98     1943.16     14.57 o 
  -1   1   3     1968.48     1837.09     14.98 o 
   0   1   3      599.82      527.69      4.57 o 
   1   1   3      343.19      224.54      4.71 o 
   2   1   3       12.64        8.12      1.14 o 
   3   1   3        0.23        6.47      0.69 o 
   4   1   3       11.97       12.32      0.91 o 
   5   1   3        2.48        5.54      1.12 o 
   6   1   3        0.94        0.23      1.12 o 
   7   1   3        0.00        0.45      0.99 o 
   8   1   3        0.19        1.28      1.56 o 
   9   1   3        6.28        7.31      1.91 o 
  10   1   3        9.28        7.10      2.00 o 
 -11   2   3        4.83        4.44      2.75 o 
 -10   2   3        6.67        1.45      2.45 o 
  -9   2   3        0.04        0.84      1.00 o 
  -8   2   3        5.13        2.90      0.91 o 
  -7   2   3       68.99       72.82      2.71 o 
  -6   2   3       32.57       33.95      1.40 o 
  -5   2   3        2.51        2.71      0.43 o 
  -4   2   3      207.14      200.73      3.29 o 
  -3   2   3       13.48       20.84      2.05 o 
  -2   2   3       27.69       19.69      1.34 o 
  -1   2   3       20.55       18.64      2.07 o 
   0   2   3      235.02      262.39      3.99 o 
   1   2   3      156.26      161.58      6.56 o 
   2   2   3       32.68       20.99      4.28 o 
   3   2   3       52.91       50.93      1.83 o 
   4   2   3        0.65        0.12      0.77 o 
   5   2   3       52.32       55.57      1.99 o 
   6   2   3       15.79       15.43      1.86 o 
   7   2   3       37.87       39.06      1.68 o 
   8   2   3        2.34        2.42      1.52 o 
   9   2   3        0.90        1.04      1.51 o 
  10   2   3        0.00        2.53      2.46 o 
 -10   3   3        3.82        0.94      3.82 o 
  -9   3   3        3.03        3.38      2.27 o 
  -8   3   3        2.57        1.59      1.92 o 
  -7   3   3        0.18       -1.04      2.14 o 
  -6   3   3       34.81       35.83      2.43 o 
  -5   3   3        3.15        2.72      1.62 o 
  -4   3   3        0.52        0.45      1.88 o 
  -3   3   3       22.25       17.31      3.32 o 
  -2   3   3      243.97      246.98      2.54 o 
  -1   3   3      412.15      338.63      5.41 o 
   0   3   3        1.03        2.01      1.34 o 
   1   3   3       36.20       52.31      2.04 o 
   2   3   3       10.92       12.15      1.58 o 
   3   3   3      210.27      213.97      4.71 o 
   4   3   3       20.44       17.08      2.35 o 
   5   3   3        1.09        0.86      1.05 o 
   6   3   3       32.56       30.51      3.10 o 
   7   3   3        0.03        1.83      1.25 o 
   8   3   3        0.06        3.01      2.24 o 
   9   3   3        0.04        1.48      1.39 o 
  10   3   3        1.04        8.39      3.21 o 
 -10   4   3        2.50        6.26      4.66 o 
  -9   4   3        0.08        0.18      1.78 o 
  -8   4   3        0.00       -1.34      2.07 o 
  -7   4   3        2.88        0.56      1.89 o 
  -6   4   3       23.53       15.31      2.53 o 
  -5   4   3        1.64        2.58      2.44 o 
  -4   4   3        2.35        3.49      2.49 o 
  -3   4   3        0.06        0.60      0.79 o 
  -2   4   3       15.49       23.13      1.78 o 
  -1   4   3        9.44        8.12      1.96 o 
   0   4   3        0.31        0.22      1.17 o 
   1   4   3      145.73      148.21      3.82 o 
   2   4   3        0.01        2.16      1.39 o 
   3   4   3       17.54       19.50      3.42 o 
   4   4   3      101.94       92.38      4.46 o 
   5   4   3        0.50        2.97      1.26 o 
   6   4   3        2.40        1.47      1.75 o 
   7   4   3       14.72       16.23      1.71 o 
   8   4   3       11.74       12.62      1.81 o 
   9   4   3        0.16        0.20      2.44 o 
  -9   5   3        0.54       -0.28      2.12 o 
  -8   5   3       12.09       14.02      2.62 o 
  -7   5   3       14.36       13.51      2.55 o 
  -6   5   3        1.15        0.69      2.55 o 
  -5   5   3        7.50        8.49      3.01 o 
  -4   5   3       17.06       24.19      2.31 o 
  -3   5   3       33.08       45.06      2.36 o 
  -2   5   3        0.13        0.49      1.31 o 
  -1   5   3       21.76       18.92      2.08 o 
   0   5   3        2.32        1.77      1.63 o 
   1   5   3       22.07       23.36      1.94 o 
   2   5   3       13.07       21.03      1.93 o 
   3   5   3        6.23        8.98      1.73 o 
   4   5   3      131.46      125.41      3.43 o 
   5   5   3       38.27       48.21      4.22 o 
   6   5   3        0.09        2.58      1.74 o 
   7   5   3        3.49        4.49      1.70 o 
   8   5   3        1.31       -1.72      3.07 o 
   9   5   3        0.69        6.61      5.85 o 
  -9   6   3        0.20        4.44      4.19 o 
  -8   6   3        1.54        1.85      3.44 o 
  -7   6   3        0.12        3.71      4.91 o 
  -6   6   3        0.39        6.01      7.25 o 
  -5   6   3        4.93        8.05      3.21 o 
  -4   6   3        1.06        1.93      1.14 o 
  -3   6   3        0.81        2.11      1.59 o 
  -2   6   3        0.06        2.46      1.63 o 
  -1   6   3        9.04        5.34      2.09 o 
   0   6   3        5.71        5.84      2.22 o 
   1   6   3       22.52       22.26      2.41 o 
   2   6   3        7.72        2.51      1.83 o 
   3   6   3       29.44       34.66      3.06 o 
   4   6   3       16.86        6.65      2.06 o 
   5   6   3       13.02       14.22      3.07 o 
   6   6   3        5.81        6.47      1.72 o 
   7   6   3        4.48        2.85      1.57 o 
   8   6   3        0.65        1.52      4.19 o 
  -8   7   3        3.66       -1.08      3.68 o 
  -7   7   3        3.10       -0.87      5.66 o 
  -6   7   3        1.24       -5.22     10.09 o 
  -5   7   3        0.83       -2.99      9.14 o 
  -4   7   3        0.34        0.53      1.45 o 
  -3   7   3        0.16        1.23      1.50 o 
  -2   7   3        6.61        6.41      2.36 o 
  -1   7   3        3.84        1.79      2.21 o 
   0   7   3        2.42        1.48      2.43 o 
   1   7   3        8.43        9.43      2.06 o 
   2   7   3        0.12       -1.88      2.24 o 
   3   7   3        0.01       -0.37      2.22 o 
   4   7   3       46.98       30.91      2.48 o 
   5   7   3       16.94       22.37      4.47 o 
   6   7   3        0.12       -0.13      2.01 o 
   7   7   3        0.87       -0.51      4.15 o 
  -6   8   3        0.65        6.07      6.53 o 
  -5   8   3        0.05       -0.73      4.84 o 
  -4   8   3        0.06        0.68      1.75 o 
  -3   8   3        0.00        3.34      2.89 o 
  -2   8   3        1.16        0.78      1.64 o 
  -1   8   3        4.80        0.79      1.95 o 
   0   8   3        0.33        1.63      2.03 o 
   1   8   3       38.50       34.11      2.77 o 
   2   8   3        7.02        8.71      2.70 o 
   3   8   3        0.49        4.19      2.36 o 
   4   8   3        9.97        4.93      2.56 o 
   5   8   3       16.51        8.59      2.60 o 
   6   8   3        2.27       10.64      6.81 o 
  -5   9   3        3.37        8.03     12.98 o 
  -4   9   3        1.49        1.77     10.91 o 
  -3   9   3        0.01        3.22      1.62 o 
  -2   9   3        0.20        2.67      5.41 o 
  -1   9   3        0.07       -2.28      2.28 o 
   0   9   3        1.39        3.62      2.58 o 
   1   9   3        0.63        6.28      3.70 o 
   2   9   3        0.58       -1.15      2.14 o 
   3   9   3        1.82        7.95      4.63 o 
   4   9   3        0.14       -5.43      5.67 o 
  -1  10   3        1.14        1.44      5.03 o 
   0  10   3        0.91        9.32      3.57 o 
 -11   0   4        9.04        1.90      2.40 o 
 -10   0   4       20.19       10.73      2.96 o 
  -9   0   4      153.40      149.26      6.30 o 
  -8   0   4       16.76       22.39      4.28 o 
  -7   0   4       12.40        9.40      1.82 o 
  -6   0   4        8.00        4.13      1.26 o 
  -5   0   4       37.90       31.02      1.88 o 
  -4   0   4        0.23        0.97      0.93 o 
  -3   0   4      135.72      135.83      2.30 o 
  -2   0   4      770.18      783.10      7.30 o 
  -1   0   4     2011.01     1922.90     20.13 o 
   0   0   4      212.15      173.46      4.08 o 
   1   0   4       69.65      135.61      5.09 o 
   2   0   4      452.31      369.16      9.36 o 
   3   0   4      110.85       85.77      2.72 o 
   4   0   4       17.70       18.16      1.86 o 
   5   0   4       62.95       53.49      2.03 o 
   6   0   4       33.16       34.79      2.69 o 
   7   0   4        8.37        6.97      2.39 o 
   8   0   4        3.06        3.38      1.67 o 
   9   0   4        1.79        1.87      3.53 o 
  10   0   4        0.71       -1.05      3.02 o 
 -11   1   4        0.06        2.11      2.64 o 
 -10   1   4        2.14        1.20      1.10 o 
  -9   1   4       21.35       19.26      2.76 o 
  -8   1   4        0.37        2.39      1.20 o 
  -7   1   4        8.12        6.80      1.54 o 
  -6   1   4       22.84       22.82      1.41 o 
  -5   1   4      212.61      222.50      2.02 o 
  -4   1   4       22.60       34.63      1.15 o 
  -3   1   4      308.85      317.25      2.55 o 
  -2   1   4        6.26        7.14      0.98 o 
  -1   1   4     2319.26     2184.80     17.33 o 
   0   1   4     1638.77     1457.36     10.54 o 
   1   1   4       81.47       75.90      2.69 o 
   2   1   4      346.24      302.36      4.61 o 
   3   1   4      101.55       97.90      1.96 o 
   4   1   4       12.74       12.78      1.50 o 
   5   1   4        0.05        0.31      1.56 o 
   6   1   4        0.84        1.25      1.44 o 
   7   1   4       14.81       14.99      2.17 o 
   8   1   4        2.02        2.23      1.55 o 
   9   1   4        0.02        0.07      1.45 o 
  10   1   4        0.02        0.20      1.53 o 
 -11   2   4        1.12        2.84      3.22 o 
 -10   2   4       41.22       48.02      3.32 o 
  -9   2   4       51.68       37.89      1.89 o 
  -8   2   4       14.87       18.98      0.93 o 
  -7   2   4        2.95        2.29      0.66 o 
  -6   2   4       49.17       54.15      1.80 o 
  -5   2   4        0.30        1.49      1.29 o 
  -4   2   4        3.99        4.25      1.29 o 
  -3   2   4       78.74       86.32      2.82 o 
  -2   2   4       13.79       14.25      1.19 o 
  -1   2   4        0.60       -0.77      0.87 o 
   0   2   4       42.98       45.17      2.37 o 
   1   2   4       30.19       11.31      1.82 o 
   2   2   4      176.24      140.27      3.27 o 
   3   2   4        0.01        1.53      0.80 o 
   4   2   4      120.62      114.10      2.03 o 
   5   2   4        4.76        3.88      1.56 o 
   6   2   4        0.03       -0.58      1.11 o 
   7   2   4        3.33        4.77      1.49 o 
   8   2   4        0.53        2.31      1.58 o 
   9   2   4        1.47        4.34      1.78 o 
  10   2   4        0.05        3.78      2.25 o 
 -10   3   4       23.47       23.63      3.47 o 
  -9   3   4       45.49       57.43      3.02 o 
  -8   3   4        0.25        0.16      1.71 o 
  -7   3   4       18.65       20.22      2.84 o 
  -6   3   4       54.16       50.83      2.97 o 
  -5   3   4        9.48        2.33      3.01 o 
  -4   3   4       46.49       36.91      3.12 o 
  -3   3   4      190.28      183.09      7.86 o 
  -2   3   4        5.77        5.05      1.52 o 
  -1   3   4      289.23      299.11      3.87 o 
   0   3   4        0.00        3.10      1.47 o 
   1   3   4       11.66        4.50      1.53 o 
   2   3   4        8.96        4.36      1.46 o 
   3   3   4        8.09        7.31      1.55 o 
   4   3   4        0.00        0.18      0.79 o 
   5   3   4        6.70        9.01      1.05 o 
   6   3   4        8.17        7.23      1.83 o 
   7   3   4        0.01       -1.25      1.54 o 
   8   3   4        0.00        0.79      1.09 o 
   9   3   4        1.04        0.45      1.79 o 
 -10   4   4        9.04        6.53      3.17 o 
  -9   4   4       13.89       12.29      3.02 o 
  -8   4   4        3.53        2.83      2.68 o 
  -7   4   4        4.74        6.02      2.39 o 
  -6   4   4       77.53       86.32      9.26 o 
  -5   4   4        5.06        3.98      3.13 o 
  -4   4   4       43.14       40.48      4.28 o 
  -3   4   4       41.95       33.53      1.64 o 
  -2   4   4       12.15       11.33      1.63 o 
  -1   4   4        1.00        2.47      1.75 o 
   0   4   4        2.93        0.56      1.73 o 
   1   4   4       12.97       11.36      2.38 o 
   2   4   4       44.13       44.37      2.29 o 
   3   4   4        3.28        5.63      2.68 o 
   4   4   4        3.20        4.37      1.98 o 
   5   4   4        1.10        0.39      0.85 o 
   6   4   4        7.21       11.49      1.24 o 
   7   4   4        0.57        2.76      1.16 o 
   8   4   4        0.70        2.21      2.30 o 
   9   4   4        0.23        2.52      1.83 o 
  -9   5   4        8.01        2.58      2.72 o 
  -8   5   4        0.04       -0.21      4.44 o 
  -7   5   4       16.67       17.34      4.46 o 
  -6   5   4       36.61       30.14      4.24 o 
  -5   5   4       26.97       22.98      3.45 o 
  -4   5   4        0.08        0.41      0.75 o 
  -3   5   4        0.22        1.07      1.47 o 
  -2   5   4       17.97       17.42      1.39 o 
  -1   5   4        0.30        0.75      1.41 o 
   0   5   4       42.83       55.04      2.43 o 
   1   5   4        0.11        0.17      1.38 o 
   2   5   4        0.02        1.39      1.55 o 
   3   5   4        8.78       23.21      2.30 o 
   4   5   4        6.32        5.21      1.88 o 
   5   5   4        2.84        2.13      1.97 o 
   6   5   4        0.03       -1.57      1.57 o 
   7   5   4        4.76        2.02      1.47 o 
   8   5   4        0.06        3.37      3.44 o 
  -9   6   4        0.73       -0.22      3.03 o 
  -8   6   4        1.24        1.96      3.27 o 
  -7   6   4       10.07        9.66      5.82 o 
  -6   6   4       16.53       17.33      5.90 o 
  -5   6   4        0.24        1.58      3.04 o 
  -4   6   4        4.11        6.98      1.58 o 
  -3   6   4        4.65        6.14      2.06 o 
  -2   6   4        1.57       -0.02      1.30 o 
  -1   6   4        3.29        6.63      2.09 o 
   0   6   4        0.14        1.59      2.08 o 
   1   6   4        2.39        0.40      1.62 o 
   2   6   4       74.52       90.89      3.74 o 
   3   6   4        7.47        2.34      2.30 o 
   4   6   4        1.61        1.01      2.06 o 
   5   6   4        6.60       -0.88      1.71 o 
   6   6   4        0.10        2.28      2.82 o 
   7   6   4        0.00        6.74      3.65 o 
   8   6   4        1.47        8.60      5.40 o 
  -8   7   4        0.85        2.20      4.16 o 
  -7   7   4        2.79        0.16      8.81 o 
  -6   7   4        0.53       -0.28      3.56 o 
  -5   7   4        2.74       10.01      7.48 o 
  -4   7   4       22.72       33.75      4.20 o 
  -3   7   4        2.56        0.77      1.43 o 
  -2   7   4        1.22        2.70      1.63 o 
  -1   7   4        0.23        0.13      2.25 o 
   0   7   4       20.36       14.68      2.36 o 
   1   7   4        0.02       -0.75      2.15 o 
   2   7   4       44.88       36.91      3.36 o 
   3   7   4        4.26        8.21      2.56 o 
   4   7   4        1.74        2.62      2.46 o 
   5   7   4       13.67       12.34      2.86 o 
   6   7   4       12.41       14.13      2.36 o 
   7   7   4        0.08       -1.63      7.77 o 
  -6   8   4        2.00       10.15     12.21 o 
  -5   8   4        1.40        2.13      5.45 o 
  -4   8   4        4.13        7.95      4.35 o 
  -3   8   4        3.15        8.07      2.63 o 
  -2   8   4        0.88        5.42      4.97 o 
  -1   8   4        0.02       -1.55      1.94 o 
   0   8   4        7.94        8.31      2.71 o 
   1   8   4        2.69        5.31      2.41 o 
   2   8   4        7.42        5.25      2.46 o 
   3   8   4        2.67        0.52      2.72 o 
   4   8   4        2.44        0.17      3.62 o 
   5   8   4        0.45        4.07      2.99 o 
  -5   9   4        1.06        1.85      6.58 o 
  -4   9   4        2.11       -4.50      4.74 o 
  -3   9   4        1.40       -2.52      3.91 o 
  -2   9   4        0.10        2.09      3.05 o 
  -1   9   4       10.44       16.31      4.64 o 
   0   9   4        6.04        2.96      2.41 o 
   1   9   4        0.20        1.81      3.53 o 
   2   9   4        9.29       10.81      3.91 o 
   3   9   4        0.38        4.00      3.24 o 
   4   9   4        0.00       -0.05      2.95 o 
 -11   1   5       23.48       31.17      7.91 o 
 -10   1   5        3.29        2.56      1.28 o 
  -9   1   5       36.88       32.96      3.44 o 
  -8   1   5      839.89      888.08      8.73 o 
  -7   1   5      262.36      291.02      3.90 o 
  -6   1   5        3.45        2.54      0.80 o 
  -5   1   5      315.97      364.51      3.73 o 
  -4   1   5      614.29      673.36      5.02 o 
  -3   1   5       41.18       60.35      1.16 o 
  -2   1   5      507.09      526.11      4.46 o 
  -1   1   5      230.12      176.26      2.41 o 
   0   1   5      609.01      643.80      5.48 o 
   1   1   5       23.02       10.12      1.85 o 
   2   1   5       34.30       29.16      3.13 o 
   3   1   5       27.89       24.72      2.00 o 
   4   1   5       23.16       30.89      1.76 o 
   5   1   5        0.74        3.11      1.63 o 
   6   1   5       24.17       19.49      1.85 o 
   7   1   5        4.63        5.67      1.66 o 
   8   1   5        1.14        0.76      1.43 o 
   9   1   5        0.15       -1.61      1.61 o 
  10   1   5        0.00       -5.03      5.03 o 
 -11   2   5       11.45       18.01      4.86 o 
 -10   2   5       15.85       11.02      2.71 o 
  -9   2   5       11.92        7.77      1.46 o 
  -8   2   5        6.06        5.89      1.02 o 
  -7   2   5       28.48       25.11      1.08 o 
  -6   2   5        1.35        1.35      0.74 o 
  -5   2   5      269.69      252.69      3.78 o 
  -4   2   5       37.63       55.77      2.41 o 
  -3   2   5      185.80      178.28      2.22 o 
  -2   2   5      262.24      249.27      2.80 o 
  -1   2   5      374.02      392.20      5.05 o 
   0   2   5      411.79      355.51      4.52 o 
   1   2   5        0.66        1.30      0.93 o 
   2   2   5        4.84        0.47      0.53 o 
   3   2   5      118.05      109.11      4.31 o 
   4   2   5       51.61       50.27      1.10 o 
   5   2   5        2.64        1.80      1.56 o 
   6   2   5        1.39        2.51      1.55 o 
   7   2   5        1.58        1.53      2.00 o 
   8   2   5        0.39        1.56      1.56 o 
   9   2   5        0.10        2.10      2.10 o 
 -10   3   5        0.10        1.88      2.45 o 
  -9   3   5       92.39      104.47      4.13 o 
  -8   3   5       79.21       85.25      4.01 o 
  -7   3   5       65.95       66.30      3.13 o 
  -6   3   5       48.86       57.86      2.93 o 
  -5   3   5      327.86      352.69      7.07 o 
  -4   3   5       22.56       23.78      2.37 o 
  -3   3   5        0.40        1.53      0.66 o 
  -2   3   5       23.36       26.01      1.80 o 
  -1   3   5      150.49      182.06      3.54 o 
   0   3   5        0.93        0.57      1.19 o 
   1   3   5      109.70      123.23      4.09 o 
   2   3   5        7.11        7.03      1.97 o 
   3   3   5       19.10       14.58      3.69 o 
   4   3   5      127.43      117.59      3.34 o 
   5   3   5        1.11        1.63      1.13 o 
   6   3   5        2.74        0.96      0.83 o 
   7   3   5        0.14        0.38      1.13 o 
   8   3   5        2.00        2.28      1.96 o 
   9   3   5        0.91        2.13      2.01 o 
 -10   4   5        3.79        1.37      2.27 o 
  -9   4   5        3.27        0.75      2.38 o 
  -8   4   5        6.35        7.79      2.85 o 
  -7   4   5        8.99        8.43      2.57 o 
  -6   4   5        1.08       -1.35      1.99 o 
  -5   4   5      189.70      171.27      5.05 o 
  -4   4   5        7.33        4.20      2.34 o 
  -3   4   5        1.26        1.90      0.66 o 
  -2   4   5       66.18       77.08      2.07 o 
  -1   4   5       18.13       27.08      2.72 o 
   0   4   5        2.49        3.15      2.33 o 
   1   4   5       86.82       99.53      4.13 o 
   2   4   5      108.83       94.00      3.62 o 
   3   4   5       80.08       69.08      3.91 o 
   4   4   5      104.37      105.69      6.00 o 
   5   4   5        8.65        7.00      1.44 o 
   6   4   5        1.77       -0.23      1.12 o 
   7   4   5        1.27        0.33      1.02 o 
   8   4   5        2.83        6.16      2.15 o 
   9   4   5        0.80        3.16      1.98 o 
  -9   5   5        6.12        4.48      3.20 o 
  -8   5   5        1.15        1.27      3.89 o 
  -7   5   5        3.56        2.44      2.94 o 
  -6   5   5       35.28       43.04     10.03 o 
  -5   5   5        0.20        0.06      2.38 o 
  -4   5   5       46.95       49.86      2.78 o 
  -3   5   5       69.51       69.67      3.26 o 
  -2   5   5       68.24       86.26      4.14 o 
  -1   5   5        0.81        0.69      3.10 o 
   0   5   5        0.84        0.02      2.28 o 
   1   5   5       29.69       34.94      2.64 o 
   2   5   5       58.11       49.71      6.49 o 
   3   5   5      114.15      121.84      3.93 o 
   4   5   5       35.92       30.20      4.50 o 
   5   5   5        2.46        2.86      1.15 o 
   6   5   5        0.88        3.21      1.17 o 
   7   5   5       12.01       11.68      2.61 o 
   8   5   5        0.18        1.72      2.62 o 
  -9   6   5        2.82        4.85      3.80 o 
  -8   6   5        0.07       -1.70      4.29 o 
  -7   6   5        0.32       -1.30      3.61 o 
  -6   6   5        9.07        9.82      5.01 o 
  -5   6   5        0.53        2.03      3.22 o 
  -4   6   5        0.31        0.47      0.86 o 
  -3   6   5       10.37       17.98      1.72 o 
  -2   6   5       57.97       54.45      2.58 o 
  -1   6   5       22.10       24.75      2.98 o 
   0   6   5        5.16        4.76      2.28 o 
   1   6   5       73.75       80.50      4.65 o 
   2   6   5        6.58        6.00      2.33 o 
   3   6   5       36.12       32.42      2.74 o 
   4   6   5       13.83       23.43      2.98 o 
   5   6   5        3.19        5.45      3.68 o 
   6   6   5        5.56        3.65      2.64 o 
   7   6   5        6.89        7.72      2.72 o 
  -8   7   5        2.22        3.40      3.89 o 
  -7   7   5        0.60        3.28      4.42 o 
  -6   7   5        1.14       -0.32      3.30 o 
  -5   7   5        1.00       -3.05      3.22 o 
  -4   7   5        0.01       -2.75      2.75 o 
  -3   7   5       21.57       22.17      2.00 o 
  -2   7   5       33.95       40.07      3.14 o 
  -1   7   5        1.37        0.48      2.45 o 
   0   7   5        5.18        5.08      2.72 o 
   1   7   5       70.65       73.18      4.12 o 
   2   7   5        1.26        1.79      2.64 o 
   3   7   5       32.08       34.97      4.02 o 
   4   7   5        2.30       -2.59      2.59 o 
   5   7   5        3.19       11.33      2.51 o 
   6   7   5        6.31       13.29      3.81 o 
  -6   8   5        0.54       -3.92      4.62 o 
  -5   8   5        0.48        2.32      5.33 o 
  -4   8   5        0.00       -5.35      5.35 o 
  -3   8   5        9.97       11.37      2.99 o 
  -2   8   5       12.90        4.58      2.68 o 
  -1   8   5        0.10        0.44      2.15 o 
   0   8   5       21.08       35.09      3.28 o 
   1   8   5       45.86       34.02      4.46 o 
   2   8   5        0.67        2.06      2.70 o 
   3   8   5        1.98        8.56      6.82 o 
   4   8   5        2.39       -2.38      2.84 o 
   5   8   5        0.18       -4.03      6.20 o 
  -4   9   5        2.36        2.58      5.45 o 
  -3   9   5        5.44        9.59      4.75 o 
  -2   9   5        1.28        3.55      5.15 o 
  -1   9   5        0.55        6.52      4.63 o 
   0   9   5       13.61       15.57      3.53 o 
   1   9   5       10.96        1.46      2.68 o 
   2   9   5        1.16        8.82      7.03 o 
   3   9   5        0.02        2.22      3.41 o 
 -11   0   6        1.65       -6.37      8.54 o 
 -10   0   6        5.20        3.28      2.15 o 
  -9   0   6       58.34       47.82      3.00 o 
  -8   0   6        0.97        4.56      1.45 o 
  -7   0   6     1421.50     1494.42     18.46 o 
  -6   0   6      537.12      566.76      6.11 o 
  -5   0   6       10.59        8.48      1.46 o 
  -4   0   6     1691.10     1899.40     18.33 o 
  -3   0   6     4318.96     4672.69     57.43 o 
  -2   0   6      755.70      728.60      7.60 o 
  -1   0   6       25.72       34.94      3.86 o 
   0   0   6      432.18      565.65      9.31 o 
   1   0   6       17.03       14.53      2.17 o 
   2   0   6      210.57      150.37     77.25 o 
   3   0   6        6.73       15.72      1.34 o 
   4   0   6        5.81        6.40      1.43 o 
   5   0   6       89.36       82.88      3.45 o 
   6   0   6      103.26       96.28      3.47 o 
   7   0   6        1.89       -1.27      1.27 o 
   8   0   6        4.32        3.56      3.02 o 
   9   0   6        0.84        4.60      3.63 o 
 -11   1   6        1.00        2.63      3.24 o 
 -10   1   6       15.00        8.42      2.72 o 
  -9   1   6       43.47       50.00      2.04 o 
  -8   1   6       79.65       86.71      2.41 o 
  -7   1   6       88.28       93.90      1.93 o 
  -6   1   6      198.68      197.84      2.32 o 
  -5   1   6       51.02       51.52      1.49 o 
  -4   1   6      105.76      105.31      1.70 o 
  -3   1   6      393.92      375.03      2.98 o 
  -2   1   6        4.30        4.32      1.00 o 
  -1   1   6      316.94      316.30      3.35 o 
   0   1   6      938.30      982.69      8.45 o 
   1   1   6        0.00        0.34      0.58 o 
   2   1   6       20.16       20.81      1.89 o 
   3   1   6       47.83       54.05      2.60 o 
   4   1   6       36.37       35.46      2.16 o 
   5   1   6      147.87      154.58      3.07 o 
   6   1   6        1.12        2.63      1.44 o 
   7   1   6        0.03       -0.28      1.34 o 
   8   1   6        3.03        4.41      2.04 o 
   9   1   6        1.12        5.71      2.54 o 
 -11   2   6        0.35       -0.50      3.86 o 
 -10   2   6        1.85        2.10      2.28 o 
  -9   2   6       11.54        7.99      2.17 o 
  -8   2   6        7.66        4.06      1.22 o 
  -7   2   6      490.31      526.96      6.42 o 
  -6   2   6      468.23      449.47      6.15 o 
  -5   2   6        4.85        5.85      1.52 o 
  -4   2   6      923.31      930.70      6.77 o 
  -3   2   6      440.64      496.98      5.13 o 
  -2   2   6       34.21       38.95      1.49 o 
  -1   2   6      304.37      287.28      3.54 o 
   0   2   6      464.37      602.21      6.86 o 
   1   2   6        2.54        5.26      0.95 o 
   2   2   6      300.36      319.30      5.74 o 
   3   2   6       77.02       59.77      2.15 o 
   4   2   6        0.71        0.97      1.57 o 
   5   2   6      214.33      209.33      7.38 o 
   6   2   6       26.83       22.45      2.70 o 
   7   2   6        2.37       -0.76      2.11 o 
   8   2   6        0.04        0.32      1.60 o 
   9   2   6        2.47        7.35      3.69 o 
 -10   3   6       48.11       64.21      3.65 o 
  -9   3   6       57.27       72.69      4.51 o 
  -8   3   6       14.16       14.70      2.38 o 
  -7   3   6       54.94       72.33      3.11 o 
  -6   3   6      444.47      436.71      6.53 o 
  -5   3   6        3.67       10.53      2.10 o 
  -4   3   6       27.72       26.69      2.77 o 
  -3   3   6       44.06       57.51      2.45 o 
  -2   3   6       80.45       71.02      1.65 o 
  -1   3   6       39.23       41.42      1.41 o 
   0   3   6      214.85      242.81      2.97 o 
   1   3   6       46.54       48.11      1.76 o 
   2   3   6        9.60        9.75      1.24 o 
   3   3   6      386.03      392.77      5.28 o 
   4   3   6        3.78        3.29      2.83 o 
   5   3   6      188.29      199.77      3.77 o 
   6   3   6        0.04        0.28      1.75 o 
   7   3   6        0.22        1.09      2.07 o 
   8   3   6       18.73       19.70      4.04 o 
   9   3   6        1.92        1.74      2.03 o 
 -10   4   6        0.01        1.77      2.96 o 
  -9   4   6        5.68        7.73      3.13 o 
  -8   4   6       23.94       35.21      2.98 o 
  -7   4   6       14.24       15.12      2.52 o 
  -6   4   6      115.33      108.72      5.06 o 
  -5   4   6      181.89      191.47      6.25 o 
  -4   4   6        1.91        1.50      2.38 o 
  -3   4   6       20.85       21.17      1.72 o 
  -2   4   6       93.16       83.31      2.26 o 
  -1   4   6      637.31      642.34      7.29 o 
   0   4   6      178.99      192.31      4.13 o 
   1   4   6       33.20       39.43      2.86 o 
   2   4   6       76.03       84.38      4.87 o 
   3   4   6      120.81      117.82      4.14 o 
   4   4   6       25.37       29.87      1.64 o 
   5   4   6       52.59       47.68      1.62 o 
   6   4   6        2.20        4.62      1.24 o 
   7   4   6        0.14        1.26      2.19 o 
   8   4   6        8.93       12.91      3.28 o 
  -9   5   6       12.70        6.62      3.18 o 
  -8   5   6        6.10        9.88      2.75 o 
  -7   5   6        8.71       10.43      2.69 o 
  -6   5   6       66.21       63.91      5.87 o 
  -5   5   6       35.78       38.44      3.72 o 
  -4   5   6        0.64       -0.49      1.21 o 
  -3   5   6        9.75       12.74      1.45 o 
  -2   5   6       53.74       62.32      2.37 o 
  -1   5   6      254.80      249.68      5.54 o 
   0   5   6        0.44        1.57      2.30 o 
   1   5   6        0.26       -0.27      2.71 o 
   2   5   6      180.44      189.75      6.49 o 
   3   5   6      103.59      123.37      5.30 o 
   4   5   6       38.04       34.82      3.32 o 
   5   5   6        5.44        7.08      1.94 o 
   6   5   6        2.84        4.66      2.18 o 
   7   5   6        2.88        5.89      3.60 o 
   8   5   6        7.26        9.46      2.83 o 
  -9   6   6        5.67        7.53      4.12 o 
  -8   6   6        3.30        7.19      4.82 o 
  -7   6   6        0.03        1.22      3.41 o 
  -6   6   6        4.91        1.00      3.89 o 
  -5   6   6       52.97       58.09      4.40 o 
  -4   6   6       13.17       15.98      1.18 o 
  -3   6   6       12.23        6.71      2.17 o 
  -2   6   6       11.09        6.92      1.75 o 
  -1   6   6      119.95      130.50      3.93 o 
   0   6   6        1.01       -1.25      2.16 o 
   1   6   6        0.43       -1.33      2.63 o 
   2   6   6      240.11      260.46      6.61 o 
   3   6   6       11.45       16.26      2.66 o 
   4   6   6       18.69       31.16      7.49 o 
   5   6   6        2.46        4.47      3.55 o 
   6   6   6        4.88       10.27      5.68 o 
   7   6   6        3.93        4.84      2.71 o 
  -8   7   6        1.83        2.66      3.41 o 
  -7   7   6        2.51        3.11      3.99 o 
  -6   7   6        1.59        7.57      7.30 o 
  -5   7   6        7.37       14.75      5.24 o 
  -4   7   6        1.03        1.10      1.75 o 
  -3   7   6        0.09       -2.09      2.44 o 
  -2   7   6       14.11       16.84      3.46 o 
  -1   7   6       13.93        8.94      2.06 o 
   0   7   6        1.62       -2.54      2.54 o 
   1   7   6        6.73       10.44      3.02 o 
   2   7   6      111.08      119.82      5.79 o 
   3   7   6        0.26       -1.71      3.51 o 
   4   7   6        0.01       -2.00      2.28 o 
   5   7   6        7.46        8.50      3.13 o 
   6   7   6        0.49        1.84      3.16 o 
  -6   8   6        0.29        2.11      4.93 o 
  -5   8   6        0.29       -1.93      3.36 o 
  -4   8   6        5.56       12.79      4.66 o 
  -3   8   6        5.42        5.24      1.87 o 
  -2   8   6        6.52        6.60      2.90 o 
  -1   8   6        2.62        1.66      1.82 o 
   0   8   6        0.15       -0.88      2.59 o 
   1   8   6       32.95       41.60      7.95 o 
   2   8   6       21.97       11.53      4.19 o 
   3   8   6        0.13       -2.05      3.11 o 
   4   8   6        0.37       -3.11      3.11 o 
   5   8   6        3.18        5.64      4.70 o 
  -4   9   6        0.03       -3.51      4.78 o 
  -3   9   6        0.21       -6.93      8.08 o 
  -2   9   6        0.85        0.81      2.62 o 
  -1   9   6        0.09       -0.81      3.10 o 
   0   9   6        0.24       10.82      5.45 o 
   1   9   6       14.51       17.64      3.94 o 
   2   9   6        5.93        4.09      3.41 o 
   3   9   6        0.12        6.85      3.43 o 
 -11   1   7       14.58       12.54      3.84 o 
 -10   1   7        2.71        2.70      2.59 o 
  -9   1   7        0.01        0.29      1.08 o 
  -8   1   7      259.90      253.33      4.32 o 
  -7   1   7        5.30       10.81      0.96 o 
  -6   1   7      279.35      291.94      3.07 o 
  -5   1   7       21.02       22.93      1.04 o 
  -4   1   7       13.29       13.76      1.22 o 
  -3   1   7      545.74      668.01      5.01 o 
  -2   1   7      822.06      818.29      6.51 o 
  -1   1   7       12.69       10.86      1.14 o 
   0   1   7        0.01        0.10      0.76 o 
   1   1   7     1777.55     2047.79     17.98 o 
   2   1   7      442.25      437.87      6.59 o 
   3   1   7      114.37      116.21      3.15 o 
   4   1   7      123.58      129.48      5.28 o 
   5   1   7      144.85      143.72      6.29 o 
   6   1   7      198.76      216.85     10.92 o 
   7   1   7       77.35       67.78      4.75 o 
   8   1   7        0.05        3.73      2.02 o 
   9   1   7        2.26        2.12      2.62 o 
 -11   2   7       11.49        9.55      2.92 o 
 -10   2   7        5.66        3.05      1.95 o 
  -9   2   7       18.84       13.36      2.42 o 
  -8   2   7       16.46       19.10      2.09 o 
  -7   2   7      199.39      215.37      4.07 o 
  -6   2   7      237.64      260.94      4.68 o 
  -5   2   7      749.04      750.79      6.37 o 
  -4   2   7       94.52       84.09      1.95 o 
  -3   2   7       26.75       31.91      1.50 o 
  -2   2   7     1834.16     1898.26     16.64 o 
  -1   2   7      247.11      218.13      2.73 o 
   0   2   7      200.02      237.83      3.64 o 
   1   2   7      778.73      785.11      7.63 o 
   2   2   7       84.87       90.35      3.66 o 
   3   2   7       28.45       31.04      2.55 o 
   4   2   7      339.78      374.93      6.98 o 
   5   2   7       18.56       10.94      2.39 o 
   6   2   7       53.08       56.76      3.18 o 
   7   2   7       19.08       31.27      3.15 o 
   8   2   7        3.90        3.47      1.64 o 
   9   2   7        8.67       13.21      3.23 o 
 -10   3   7        2.21        2.66      2.39 o 
  -9   3   7        1.33       -1.05      2.01 o 
  -8   3   7        0.19        2.95      2.28 o 
  -7   3   7       59.29       65.79      2.95 o 
  -6   3   7       80.90       95.18      3.15 o 
  -5   3   7      443.78      430.14      6.22 o 
  -4   3   7        0.74        1.09      0.53 o 
  -3   3   7       37.83       38.88      1.21 o 
  -2   3   7      380.42      402.71      4.79 o 
  -1   3   7      288.16      271.32      3.62 o 
   0   3   7      687.80      682.76      6.07 o 
   1   3   7      134.78      160.61      2.39 o 
   2   3   7       18.08       16.93      0.98 o 
   3   3   7       32.66       36.38      2.26 o 
   4   3   7      181.17      182.58      4.97 o 
   5   3   7        0.07       -0.38      1.38 o 
   6   3   7       14.85       12.56      2.05 o 
   7   3   7        3.63        1.18      2.00 o 
   8   3   7        0.80       -0.23      2.66 o 
 -10   4   7        6.89        3.99      2.75 o 
  -9   4   7       13.11       13.05      2.76 o 
  -8   4   7        9.54        8.27      2.73 o 
  -7   4   7        1.36        2.49      2.44 o 
  -6   4   7       11.30       18.91      5.31 o 
  -5   4   7      616.88      620.49     10.86 o 
  -4   4   7       21.32       18.93      1.13 o 
  -3   4   7       52.15       51.44      2.45 o 
  -2   4   7       22.49       25.46      1.38 o 
  -1   4   7      117.32      135.60      2.83 o 
   0   4   7      251.80      270.96      4.36 o 
   1   4   7        0.48       -1.30      1.49 o 
   2   4   7        1.50        2.25      1.02 o 
   3   4   7      246.77      242.27      3.56 o 
   4   4   7      211.36      261.30      7.62 o 
   5   4   7        2.48        3.29      1.98 o 
   6   4   7        1.96       -0.38      1.50 o 
   7   4   7       12.89       10.60      2.79 o 
   8   4   7        0.63        3.69      2.52 o 
  -9   5   7        0.16       -0.56      3.01 o 
  -8   5   7       35.72       45.69      7.10 o 
  -7   5   7        0.16       -0.85      2.27 o 
  -6   5   7        0.04       -0.64      2.60 o 
  -5   5   7      183.39      196.40      5.76 o 
  -4   5   7      128.54      122.44      2.89 o 
  -3   5   7        9.09        6.91      1.50 o 
  -2   5   7       54.39       49.22      2.91 o 
  -1   5   7       33.83       40.77      2.87 o 
   0   5   7       60.90       64.57      3.08 o 
   1   5   7       58.34       64.79      3.11 o 
   2   5   7       12.84       16.50      2.65 o 
   3   5   7      216.56      220.28      6.07 o 
   4   5   7       20.00       31.71      4.25 o 
   5   5   7        5.30        8.41      3.80 o 
   6   5   7        9.65        6.47      2.15 o 
   7   5   7        2.68        2.71      2.33 o 
  -8   6   7       14.74       15.70      4.15 o 
  -7   6   7        4.98        1.72      3.45 o 
  -6   6   7        6.82        8.07      5.86 o 
  -5   6   7       49.22       41.70      4.44 o 
  -4   6   7      142.24      146.93      7.49 o 
  -3   6   7        4.34        4.94      1.06 o 
  -2   6   7        0.90       -0.42      1.39 o 
  -1   6   7       80.97       96.97      3.21 o 
   0   6   7        9.50        8.57      2.20 o 
   1   6   7        5.28        9.37      2.62 o 
   2   6   7       12.10       12.41      3.22 o 
   3   6   7       81.59       76.13      3.83 o 
   4   6   7       12.04       13.78      3.20 o 
   5   6   7        2.71       -1.07      2.52 o 
   6   6   7        8.06       10.12      2.73 o 
   7   6   7        2.94        6.15      2.44 o 
  -7   7   7        2.45       -1.84      4.00 o 
  -6   7   7        0.39       -2.60      3.34 o 
  -5   7   7       15.14       16.04      3.78 o 
  -4   7   7       41.90       38.48      1.85 o 
  -3   7   7        6.39        5.46      2.09 o 
  -2   7   7        2.92        4.46      2.35 o 
  -1   7   7        0.57        1.53      1.84 o 
   0   7   7        0.27        1.26      1.76 o 
   1   7   7        1.28        2.24      2.74 o 
   2   7   7       17.76       18.35      3.55 o 
   3   7   7       17.36       13.54      2.96 o 
   4   7   7        0.57       -1.67      3.93 o 
   5   7   7        0.31       -4.42      5.05 o 
   6   7   7        4.87       13.00      5.69 o 
  -6   8   7        2.17        8.86      6.39 o 
  -5   8   7        1.30        6.51      4.15 o 
  -4   8   7       19.27       25.90      5.84 o 
  -3   8   7        1.14       -0.23      1.18 o 
  -2   8   7        0.03        0.40      1.81 o 
  -1   8   7        6.13        6.01      3.16 o 
   0   8   7        0.18        2.62      2.04 o 
   1   8   7        0.00        3.89      3.10 o 
   2   8   7        7.44        8.07      3.26 o 
   3   8   7        2.09        0.90      3.77 o 
   4   8   7        0.42       -2.82      2.82 o 
  -4   9   7        3.15       -0.95     12.16 o 
  -3   9   7        2.56       10.57      5.02 o 
  -2   9   7        1.08        1.72      2.31 o 
  -1   9   7        0.23       -2.64      2.69 o 
   0   9   7        0.74        1.27      3.48 o 
   1   9   7        0.11       -0.31      4.58 o 
   2   9   7        6.60       10.80      4.10 o 
 -11   0   8        0.92        5.44      5.25 o 
 -10   0   8        5.46        4.12      3.10 o 
  -9   0   8        2.90        3.49      1.76 o 
  -8   0   8        5.55        3.60      1.45 o 
  -7   0   8      140.10      118.42      4.03 o 
  -6   0   8       37.66       38.58      3.40 o 
  -5   0   8        1.13       -0.94      1.31 o 
  -4   0   8      294.18      290.86      4.38 o 
  -3   0   8       55.66       41.97      1.76 o 
  -2   0   8       17.82       28.38      1.68 o 
  -1   0   8      577.89      586.60      6.66 o 
   0   0   8      420.56      413.23      8.55 o 
   1   0   8        0.26       13.23      4.60 o 
   2   0   8     1892.66     2114.96     37.05 o 
   3   0   8      105.32       83.66      5.41 o 
   4   0   8        3.95        3.37      1.09 o 
   5   0   8      247.66      293.37      4.29 o 
   6   0   8      272.67      261.01     13.56 o 
   7   0   8       24.01       33.45     11.03 o 
   8   0   8        9.43        6.66      3.56 o 
   9   0   8        1.44        9.94      5.05 o 
 -11   1   8        0.12       -2.11      2.33 o 
 -10   1   8        2.11        1.03      1.96 o 
  -9   1   8        0.24        0.08      1.15 o 
  -8   1   8        0.00       -0.65      0.92 o 
  -7   1   8       15.13       17.12      1.25 o 
  -6   1   8       21.83       26.69      1.29 o 
  -5   1   8       14.07       18.96      1.41 o 
  -4   1   8        0.01        0.47      0.76 o 
  -3   1   8       43.43       40.84      1.37 o 
  -2   1   8       18.87        8.82      1.08 o 
  -1   1   8      271.86      282.45      3.77 o 
   0   1   8       84.45      108.02      2.16 o 
   1   1   8       68.03       75.23      2.27 o 
   2   1   8        8.14        9.29      1.96 o 
   3   1   8       48.95       47.40      4.38 o 
   4   1   8        3.60        3.24      1.18 o 
   5   1   8       60.93       59.00      2.12 o 
   6   1   8        0.12        0.87      1.74 o 
   7   1   8        0.08        1.45      1.36 o 
   8   1   8       10.46        9.35      2.71 o 
   9   1   8        0.91        4.73      4.55 o 
 -10   2   8        2.20        0.77      1.71 o 
  -9   2   8        1.24       -0.31      1.64 o 
  -8   2   8        3.32        2.51      1.75 o 
  -7   2   8       10.28       11.04      2.04 o 
  -6   2   8       87.90       86.53      2.04 o 
  -5   2   8       70.18       66.80      2.03 o 
  -4   2   8        0.14       -0.69      0.72 o 
  -3   2   8       17.86       25.16      1.31 o 
  -2   2   8        4.18       12.92      1.11 o 
  -1   2   8      100.35      113.31      2.69 o 
   0   2   8       16.93       18.31      1.52 o 
   1   2   8       64.64       83.81      4.92 o 
   2   2   8      172.02      207.87      5.63 o 
   3   2   8      163.48      152.70      8.75 o 
   4   2   8       32.92       33.19      3.83 o 
   5   2   8      156.30      176.00      6.52 o 
   6   2   8       63.34       73.11      3.60 o 
   7   2   8        0.03       -0.33      2.03 o 
   8   2   8        3.89        8.89      4.37 o 
 -10   3   8       17.04       16.38      3.55 o 
  -9   3   8        3.78        1.80      2.37 o 
  -8   3   8        7.61        6.74      2.44 o 
  -7   3   8       42.19       41.84      2.66 o 
  -6   3   8       81.77       94.84      3.20 o 
  -5   3   8       11.96       14.24      2.36 o 
  -4   3   8      157.93      166.92      2.43 o 
  -3   3   8        0.62        2.36      0.95 o 
  -2   3   8       13.77       15.05      1.64 o 
  -1   3   8      172.57      150.71      3.15 o 
   0   3   8       18.07       16.20      1.89 o 
   1   3   8       37.68       46.87      2.94 o 
   2   3   8        7.37        9.02      1.97 o 
   3   3   8      106.79      125.80      8.41 o 
   4   3   8       68.58       70.65      3.35 o 
   5   3   8      107.71      122.60      5.38 o 
   6   3   8        2.01        2.18      1.83 o 
   7   3   8        4.77        3.90      1.95 o 
   8   3   8       24.79       23.81      3.95 o 
 -10   4   8        2.42        0.21      2.61 o 
  -9   4   8        7.30        6.49      2.90 o 
  -8   4   8        2.02        0.33      2.63 o 
  -7   4   8        5.04        9.46      2.68 o 
  -6   4   8       48.79       52.92      6.24 o 
  -5   4   8        0.02       -1.01      2.30 o 
  -4   4   8      255.93      260.93      5.19 o 
  -3   4   8        0.44        0.70      1.27 o 
  -2   4   8        3.22        1.84      1.17 o 
  -1   4   8      206.93      215.96      3.21 o 
   0   4   8        1.97        2.95      1.36 o 
   1   4   8        3.56        4.54      1.39 o 
   2   4   8        0.04        0.63      1.08 o 
   3   4   8       32.52       32.30      1.14 o 
   4   4   8       51.57       44.42      3.68 o 
   5   4   8       14.61       18.82      2.48 o 
   6   4   8        1.46        2.01      1.81 o 
   7   4   8        7.56        3.27      2.45 o 
   8   4   8        0.08        2.11      3.48 o 
  -9   5   8        7.56        4.64      3.39 o 
  -8   5   8        0.79        2.96      2.88 o 
  -7   5   8        0.83       -0.45      2.19 o 
  -6   5   8       12.97       10.17      4.19 o 
  -5   5   8        0.85       -0.02      2.59 o 
  -4   5   8      185.53      175.68      3.83 o 
  -3   5   8       30.26       34.52      1.71 o 
  -2   5   8        2.06        0.22      1.49 o 
  -1   5   8       43.76       43.61      2.66 o 
   0   5   8      108.40      102.64      2.64 o 
   1   5   8        0.00        0.11      1.22 o 
   2   5   8        0.57        0.51      1.59 o 
   3   5   8        0.56       -0.54      1.21 o 
   4   5   8       15.51        8.29      1.86 o 
   5   5   8       13.33       10.99      2.75 o 
   6   5   8        1.12        0.65      2.01 o 
   7   5   8        3.75        4.74      3.07 o 
  -8   6   8        0.88       -1.82      3.12 o 
  -7   6   8       11.80       14.53      4.43 o 
  -6   6   8        0.27        7.31      3.35 o 
  -5   6   8       22.98       30.89      5.01 o 
  -4   6   8      102.36      103.97      2.46 o 
  -3   6   8       99.58       97.96      4.88 o 
  -2   6   8        0.17       -0.25      1.69 o 
  -1   6   8        1.76        0.28      1.26 o 
   0   6   8       17.90       19.93      2.52 o 
   1   6   8       19.64       25.75      2.25 o 
   2   6   8        7.11       11.99      2.38 o 
   3   6   8        4.29        7.64      4.09 o 
   4   6   8        2.79        0.09      2.31 o 
   5   6   8        0.09        1.55      2.25 o 
   6   6   8        0.17        4.65      2.69 o 
  -7   7   8       16.64       11.89      4.59 o 
  -6   7   8        2.20       -1.88      5.57 o 
  -5   7   8        0.38        3.05      3.40 o 
  -4   7   8       20.73       10.21      1.29 o 
  -3   7   8       76.38       92.27      3.03 o 
  -2   7   8        1.59        1.44      1.49 o 
  -1   7   8        8.69        5.53      2.30 o 
   0   7   8       12.95       15.18      2.31 o 
   1   7   8        3.24        7.84      2.90 o 
   2   7   8        3.15        4.64      2.37 o 
   3   7   8        3.34        4.71      1.75 o 
   4   7   8        0.01        2.34      3.02 o 
   5   7   8        0.22        1.87      4.72 o 
  -6   8   8        0.23        3.80      5.08 o 
  -5   8   8        0.04       17.38      5.54 o 
  -4   8   8        4.86        3.05      3.50 o 
  -3   8   8       30.21       29.72      2.38 o 
  -2   8   8        2.27        1.77      1.49 o 
  -1   8   8        0.14       -1.89      2.24 o 
   0   8   8        4.05        4.71      2.17 o 
   1   8   8        1.25        2.47      3.44 o 
   2   8   8        0.00        2.99      4.11 o 
   3   8   8        3.04        4.34      2.99 o 
   4   8   8        0.02        5.77      5.52 o 
  -3   9   8       10.57        9.29      6.19 o 
  -2   9   8       12.40        6.15      2.47 o 
  -1   9   8        0.25        3.15      2.76 o 
   0   9   8        1.07        4.92      3.03 o 
   1   9   8        0.88        6.59      4.45 o 
 -11   1   9        0.00        2.03      2.29 o 
 -10   1   9        0.19       -0.29      2.22 o 
  -9   1   9       13.04       11.74      2.27 o 
  -8   1   9        0.32       -0.68      1.11 o 
  -7   1   9        6.69        7.04      1.40 o 
  -6   1   9       31.84       35.07      1.92 o 
  -5   1   9       18.62       24.21      1.66 o 
  -4   1   9       10.69       12.81      1.02 o 
  -3   1   9        0.01        1.81      0.98 o 
  -2   1   9       85.44       99.37      2.87 o 
  -1   1   9       58.56       59.77      2.55 o 
   0   1   9       42.18       38.15      1.69 o 
   1   1   9        1.79        0.07      0.77 o 
   2   1   9        0.07        2.79      3.30 o 
   3   1   9       93.49      130.12      4.26 o 
   4   1   9       11.37       14.02      1.81 o 
   5   1   9       13.60       14.86      1.41 o 
   6   1   9       93.80       92.14      4.83 o 
   7   1   9       60.01       57.44      4.12 o 
   8   1   9        4.49        5.55      2.92 o 
 -10   2   9        1.93        3.26      2.27 o 
  -9   2   9       15.09       16.32      2.32 o 
  -8   2   9        0.06        0.45      1.92 o 
  -7   2   9        0.16       -0.16      0.43 o 
  -6   2   9        1.57        0.24      0.84 o 
  -5   2   9        1.34        0.98      0.76 o 
  -4   2   9       13.51       12.09      1.08 o 
  -3   2   9       50.75       58.59      1.95 o 
  -2   2   9       81.02       81.76      1.93 o 
  -1   2   9       83.22       83.86      3.02 o 
   0   2   9       19.29       19.14      1.21 o 
   1   2   9       74.41       77.24      3.85 o 
   2   2   9        4.59        1.10      1.78 o 
   3   2   9      101.14      108.13      4.03 o 
   4   2   9        4.27        2.53      2.12 o 
   5   2   9        0.26        0.81      1.70 o 
   6   2   9        1.50       -0.73      1.90 o 
   7   2   9        8.84        7.86      2.36 o 
   8   2   9        0.02        3.14      4.38 o 
 -10   3   9        0.33       -0.36      2.36 o 
  -9   3   9        0.66       -2.32      2.65 o 
  -8   3   9        2.10        1.20      2.02 o 
  -7   3   9        0.76       -1.36      1.88 o 
  -6   3   9        3.73        1.68      1.88 o 
  -5   3   9       15.70       14.79      1.12 o 
  -4   3   9       21.37       22.30      1.76 o 
  -3   3   9       25.71       21.22      1.62 o 
  -2   3   9        8.76        7.28      1.60 o 
  -1   3   9        0.05       -1.03      1.14 o 
   0   3   9        8.96        8.73      1.52 o 
   1   3   9       36.44       27.35      1.48 o 
   2   3   9        1.72        0.99      1.61 o 
   3   3   9        0.21        2.36      2.01 o 
   4   3   9       50.07       58.46      3.34 o 
   5   3   9        8.77        7.73      1.79 o 
   6   3   9        9.73        5.37      1.92 o 
   7   3   9       11.02        9.04      2.14 o 
   8   3   9        6.05        8.79      3.27 o 
 -10   4   9        2.52        2.83      2.62 o 
  -9   4   9        1.89        3.67      3.05 o 
  -8   4   9        0.03       -2.12      2.63 o 
  -7   4   9        6.91        9.80      3.27 o 
  -6   4   9        1.78        0.63      2.18 o 
  -5   4   9       65.40       71.23      5.13 o 
  -4   4   9       10.61       12.31      1.88 o 
  -3   4   9       25.10       20.46      1.60 o 
  -2   4   9       52.60       55.61      1.92 o 
  -1   4   9        8.83        8.27      1.52 o 
   0   4   9       28.18       32.32      1.57 o 
   1   4   9       33.52       34.88      2.00 o 
   2   4   9       14.67       19.00      1.80 o 
   3   4   9        1.05        0.30      2.01 o 
   4   4   9       24.29       17.96      2.98 o 
   5   4   9        1.79        6.61      2.63 o 
   6   4   9        0.03        1.57      1.72 o 
   7   4   9        2.21        1.14      2.53 o 
  -9   5   9        2.09        3.02      3.01 o 
  -8   5   9        4.77        3.04      3.25 o 
  -7   5   9        4.20        2.41      3.15 o 
  -6   5   9       21.51       24.76      3.50 o 
  -5   5   9        1.86        0.79      3.47 o 
  -4   5   9       33.14       35.58      3.15 o 
  -3   5   9       10.36        9.35      2.68 o 
  -2   5   9       19.78       26.19      3.88 o 
  -1   5   9        0.24       -0.02      1.36 o 
   0   5   9        3.45        8.84      1.73 o 
   1   5   9       12.68       11.03      1.88 o 
   2   5   9        2.47        4.37      1.53 o 
   3   5   9        2.20        2.25      0.65 o 
   4   5   9       12.61       19.70      2.68 o 
   5   5   9        1.50        2.07      3.25 o 
   6   5   9        0.52        1.72      2.81 o 
   7   5   9        1.25        6.99      2.98 o 
  -8   6   9        5.43        7.96      4.38 o 
  -7   6   9        0.00        3.21      3.58 o 
  -6   6   9        2.27        2.10      3.86 o 
  -5   6   9        0.30       -0.48      3.29 o 
  -4   6   9        2.58        2.08      1.29 o 
  -3   6   9       22.37       13.27      1.65 o 
  -2   6   9       15.42       17.90      2.22 o 
  -1   6   9        1.77        2.67      1.65 o 
   0   6   9       36.04       32.67      2.33 o 
   1   6   9        2.80        2.82      1.75 o 
   2   6   9        6.56        6.87      1.92 o 
   3   6   9        0.01       -0.02      1.63 o 
   4   6   9        1.10       -0.36      2.50 o 
   5   6   9        1.72        4.95      2.82 o 
   6   6   9        0.01        0.55      2.40 o 
  -7   7   9        0.75       -9.94     11.97 o 
  -6   7   9        0.01        1.74      3.43 o 
  -5   7   9        5.49        3.04      4.50 o 
  -4   7   9        7.84        5.85      3.08 o 
  -3   7   9        5.28        1.79      1.89 o 
  -2   7   9       24.78       29.61      2.72 o 
  -1   7   9        1.31        1.83      1.90 o 
   0   7   9        1.52        0.82      1.47 o 
   1   7   9        9.36        3.24      1.67 o 
   2   7   9        0.01        1.76      1.84 o 
   3   7   9        0.15        3.78      3.28 o 
   4   7   9        1.63        5.54      3.16 o 
   5   7   9        0.77        8.25      3.70 o 
  -5   8   9        2.55        6.86      5.06 o 
  -4   8   9        2.29        2.49      4.45 o 
  -3   8   9        7.89        2.07      1.99 o 
  -2   8   9       30.64       29.16      4.17 o 
  -1   8   9        5.70        6.10      2.14 o 
   0   8   9        1.14       -0.40      1.52 o 
   1   8   9        3.15        5.78      3.43 o 
   2   8   9        5.66        6.29      4.50 o 
   3   8   9        0.07       11.26      5.06 o 
  -2   9   9        4.87        1.09      1.94 o 
  -1   9   9        2.38        1.61      2.32 o 
   0   9   9        0.32        0.69      2.40 o 
 -10   0  10        1.46        1.40      2.17 o 
  -9   0  10        5.22        6.31      1.65 o 
  -8   0  10       25.68       27.28      3.28 o 
  -7   0  10        4.81        8.20      1.92 o 
  -6   0  10       33.29       36.24      3.59 o 
  -5   0  10        2.14        2.14      1.90 o 
  -4   0  10        9.92        8.16      1.56 o 
  -3   0  10      102.42       94.60      2.53 o 
  -2   0  10      127.89      139.16      3.22 o 
  -1   0  10      331.52      348.60      6.55 o 
   0   0  10      182.51      194.34      3.44 o 
   1   0  10       44.63       31.04      3.17 o 
   2   0  10      108.37      109.41      4.40 o 
   3   0  10        7.76        1.43      1.39 o 
   4   0  10       23.62       23.48      5.01 o 
   5   0  10        4.12        9.88      4.68 o 
   6   0  10        0.00       -3.26      4.52 o 
   7   0  10        5.41        6.77      5.09 o 
   8   0  10        4.90       14.05      9.32 o 
 -10   1  10        0.35        0.96      1.97 o 
  -9   1  10        7.10        5.56      1.41 o 
  -8   1  10       25.13       29.19      1.49 o 
  -7   1  10        2.56        2.66      1.26 o 
  -6   1  10        0.07       -0.34      1.06 o 
  -5   1  10       15.45       17.11      1.61 o 
  -4   1  10       28.09       28.28      1.41 o 
  -3   1  10       28.21       22.32      1.54 o 
  -2   1  10       45.80       47.87      1.68 o 
  -1   1  10        0.00        0.79      0.99 o 
   0   1  10       20.04       24.49      1.56 o 
   1   1  10        0.05        0.10      0.63 o 
   2   1  10       21.54       27.19      2.94 o 
   3   1  10        0.25        0.78      2.00 o 
   4   1  10       18.82       20.87      2.11 o 
   5   1  10        3.39        4.34      1.77 o 
   6   1  10        0.52        0.41      1.10 o 
   7   1  10        1.55        2.35      5.27 o 
   8   1  10        2.37        0.07      3.56 o 
 -10   2  10        0.02        0.54      1.79 o 
  -9   2  10        1.45        3.59      2.09 o 
  -8   2  10        1.94        1.90      1.80 o 
  -7   2  10        0.18        0.63      0.59 o 
  -6   2  10        8.00        4.43      1.12 o 
  -5   2  10       12.68        9.21      1.38 o 
  -4   2  10       10.55        8.51      1.18 o 
  -3   2  10        8.74        9.20      1.27 o 
  -2   2  10        8.86        7.31      1.22 o 
  -1   2  10        2.09        0.38      1.03 o 
   0   2  10        1.15        1.49      1.35 o 
   1   2  10        1.60        1.21      1.80 o 
   2   2  10       45.62       50.45      3.17 o 
   3   2  10        1.10       -0.06      2.38 o 
   4   2  10        0.93        2.57      2.24 o 
   5   2  10        2.37        1.46      1.70 o 
   6   2  10        0.22        1.65      1.55 o 
   7   2  10        2.44        2.95      2.69 o 
   8   2  10        3.18        0.61      3.31 o 
 -10   3  10        1.54        0.00      2.31 o 
  -9   3  10        3.28        4.62      2.19 o 
  -8   3  10       11.12       13.85      2.79 o 
  -7   3  10        4.76        5.71      2.16 o 
  -6   3  10       10.34        8.35      2.30 o 
  -5   3  10       90.90       80.78      2.67 o 
  -4   3  10        1.46        7.52      1.22 o 
  -3   3  10        6.48        8.38      1.69 o 
  -2   3  10       36.23       35.25      1.55 o 
  -1   3  10       28.33       31.88      2.01 o 
   0   3  10        2.18        1.80      1.39 o 
   1   3  10       21.82       25.74      2.50 o 
   2   3  10        1.40        3.82      2.43 o 
   3   3  10        0.12       -2.45      2.45 o 
   4   3  10        0.15       -0.32      1.89 o 
   5   3  10        0.65        0.59      1.50 o 
   6   3  10        1.27        0.68      1.81 o 
   7   3  10        3.93        3.45      1.92 o 
  -9   4  10        0.04        3.20      2.58 o 
  -8   4  10        2.09        0.70      2.47 o 
  -7   4  10        4.54        3.97      2.69 o 
  -6   4  10        0.06       -1.09      2.34 o 
  -5   4  10        0.63        1.25      1.22 o 
  -4   4  10        5.00        9.00      1.54 o 
  -3   4  10        0.50        1.21      1.32 o 
  -2   4  10       23.11       26.90      2.65 o 
  -1   4  10        4.60        6.10      1.84 o 
   0   4  10        2.53        2.11      1.78 o 
   1   4  10       30.40       47.39      3.08 o 
   2   4  10        2.68        1.51      0.75 o 
   3   4  10        0.02       -1.70      2.49 o 
   4   4  10       15.06       12.96      3.16 o 
   5   4  10        3.97        6.57      2.92 o 
   6   4  10        1.40        3.69      1.89 o 
   7   4  10        0.55        0.80      2.04 o 
  -9   5  10        0.64        0.24      2.50 o 
  -8   5  10        0.78       -0.38      2.47 o 
  -7   5  10        0.08        0.06      2.23 o 
  -6   5  10        1.77        1.33      3.59 o 
  -5   5  10        3.76        4.62      2.73 o 
  -4   5  10        2.55        1.68      1.36 o 
  -3   5  10        7.21        8.17      1.81 o 
  -2   5  10        0.51       -0.37      1.60 o 
  -1   5  10        2.12        2.05      1.43 o 
   0   5  10        7.35        4.29      1.47 o 
   1   5  10        5.66        2.34      1.18 o 
   2   5  10        0.46       -1.30      1.30 o 
   3   5  10        1.99        1.07      2.23 o 
   4   5  10        3.76        1.11      3.66 o 
   5   5  10        3.17        6.82      2.51 o 
   6   5  10        0.43        6.83      3.51 o 
  -8   6  10        0.15        1.20      3.08 o 
  -7   6  10        3.72       -0.53      3.70 o 
  -6   6  10       15.59       17.93      3.72 o 
  -5   6  10       15.17       10.69      3.97 o 
  -4   6  10       14.73       12.37      2.62 o 
  -3   6  10        0.01        0.37      1.50 o 
  -2   6  10        0.01        2.12      1.64 o 
  -1   6  10       14.49       17.06      2.02 o 
   0   6  10        0.10        0.94      1.50 o 
   1   6  10        0.53        1.11      1.48 o 
   2   6  10        3.30        0.73      1.74 o 
   3   6  10        2.42        3.03      3.19 o 
   4   6  10        1.03        3.13      2.78 o 
   5   6  10        3.38        3.08      2.88 o 
  -7   7  10       16.15       15.75      9.75 o 
  -6   7  10        0.35        3.90      5.71 o 
  -5   7  10        0.01        0.24      2.75 o 
  -4   7  10        1.28        5.02      3.79 o 
  -3   7  10        6.96        4.02      2.00 o 
  -2   7  10        1.09       -0.34      1.38 o 
  -1   7  10       18.19       19.33      2.15 o 
   0   7  10        0.31       -0.39      1.74 o 
   1   7  10        0.06       -1.29      1.59 o 
   2   7  10        1.55        2.70      2.23 o 
   3   7  10        2.61        7.05      2.65 o 
   4   7  10        0.07        4.94      5.84 o 
  -5   8  10        0.04       -1.27      5.85 o 
  -4   8  10        0.93        1.53      5.37 o 
  -3   8  10        0.02       -0.64      4.04 o 
  -2   8  10        1.00        3.27      2.22 o 
  -1   8  10        0.50        0.96      2.09 o 
   0   8  10        0.08       -0.30      2.33 o 
   1   8  10        2.36        6.18      3.75 o 
   2   8  10        0.44        0.90      3.46 o 
 -10   1  11        0.48       -0.51      1.95 o 
  -9   1  11        0.11       -0.62      1.22 o 
  -8   1  11       23.65       26.25      2.04 o 
  -7   1  11       12.29       13.53      1.55 o 
  -6   1  11       15.65       14.74      1.69 o 
  -5   1  11       18.79       19.50      1.70 o 
  -4   1  11       40.98       33.58      1.51 o 
  -3   1  11       70.63       72.15      1.88 o 
  -2   1  11        1.75        1.67      1.11 o 
  -1   1  11        2.10        2.93      1.46 o 
   0   1  11       18.66       18.23      1.42 o 
   1   1  11       11.85       12.12      0.95 o 
   2   1  11        0.20        0.44      1.96 o 
   3   1  11       12.02       24.33      4.61 o 
   4   1  11        7.81        8.61      1.62 o 
   5   1  11        1.32        2.00      1.52 o 
   6   1  11        1.85       -0.13      2.89 o 
   7   1  11        0.14       -1.38      3.88 o 
 -10   2  11        7.34        5.13      2.72 o 
  -9   2  11        3.31        1.07      2.14 o 
  -8   2  11        7.31        4.67      1.68 o 
  -7   2  11        4.07        4.70      0.83 o 
  -6   2  11        6.64        4.95      0.90 o 
  -5   2  11        0.65        0.14      1.15 o 
  -4   2  11       11.23       15.92      1.20 o 
  -3   2  11      119.05      140.66      2.93 o 
  -2   2  11        2.12        1.31      1.32 o 
  -1   2  11       55.90       55.47      1.76 o 
   0   2  11        6.97        7.39      1.76 o 
   1   2  11        2.59        0.57      2.20 o 
   2   2  11       26.86       25.05      3.79 o 
   3   2  11        1.48        0.88      2.40 o 
   4   2  11        0.51        1.90      2.35 o 
   5   2  11        4.04        3.13      1.81 o 
   6   2  11        1.26        2.76      1.41 o 
   7   2  11        0.25       -0.83      3.26 o 
 -10   3  11        1.41       -0.08      2.11 o 
  -9   3  11        9.08       18.90      4.39 o 
  -8   3  11        0.09        1.80      2.16 o 
  -7   3  11       15.55       19.52      3.12 o 
  -6   3  11        0.06        1.26      1.03 o 
  -5   3  11        5.60        7.05      1.17 o 
  -4   3  11        7.40        7.14      1.76 o 
  -3   3  11       21.86       22.09      1.92 o 
  -2   3  11       12.29       12.18      1.43 o 
  -1   3  11        3.83        2.85      1.87 o 
   0   3  11        3.56        4.84      1.25 o 
   1   3  11       39.63       33.92      2.88 o 
   2   3  11        0.92        1.71      2.63 o 
   3   3  11        0.14        1.54      2.00 o 
   4   3  11        0.10        0.50      2.09 o 
   5   3  11       11.58        8.12      2.00 o 
   6   3  11        0.07        1.26      2.22 o 
   7   3  11        0.67        3.70      2.00 o 
  -9   4  11       20.00       12.70      3.33 o 
  -8   4  11       10.39       10.64      2.88 o 
  -7   4  11        0.84       -1.93      2.64 o 
  -6   4  11        2.13        1.55      2.38 o 
  -5   4  11      147.29      138.98      4.19 o 
  -4   4  11       27.07       25.84      2.10 o 
  -3   4  11       36.19       44.61      2.41 o 
  -2   4  11        2.58        1.66      1.35 o 
  -1   4  11        0.14        1.04      1.39 o 
   0   4  11       28.71       33.96      2.68 o 
   1   4  11        0.03        1.13      0.90 o 
   2   4  11        5.18        3.51      2.59 o 
   3   4  11        1.37        0.04      2.06 o 
   4   4  11        0.08        6.15      4.61 o 
   5   4  11        2.96        8.43      2.66 o 
   6   4  11        0.09        3.35      2.01 o 
  -9   5  11        5.27        5.20      5.01 o 
  -8   5  11        2.98        3.20      3.01 o 
  -7   5  11        0.03       -0.33      2.73 o 
  -6   5  11       67.32       79.42      5.10 o 
  -5   5  11       23.85       14.08      2.47 o 
  -4   5  11        0.02        0.11      1.18 o 
  -3   5  11       10.32        9.34      1.71 o 
  -2   5  11       10.39       13.33      1.85 o 
  -1   5  11        7.49        7.66      1.69 o 
   0   5  11       59.05       68.42      3.53 o 
   1   5  11        0.03        2.22      1.16 o 
   2   5  11        0.29        0.32      0.98 o 
   3   5  11        0.20       -0.89      2.75 o 
   4   5  11        0.27       -2.43      2.43 o 
   5   5  11        0.42        6.98      2.79 o 
   6   5  11        2.79       -0.06      3.81 o 
  -8   6  11        3.59        7.49      4.61 o 
  -7   6  11        1.59        3.73      3.28 o 
  -6   6  11       27.05       26.66      6.72 o 
  -5   6  11       15.35        7.60      3.44 o 
  -4   6  11        0.18        0.30      1.25 o 
  -3   6  11        3.26        1.71      1.62 o 
  -2   6  11        6.65        3.67      1.75 o 
  -1   6  11        1.30       -0.06      1.56 o 
   0   6  11        6.22        4.98      1.55 o 
   1   6  11        1.13        0.67      1.79 o 
   2   6  11        1.73        2.20      2.31 o 
   3   6  11        0.04        4.03      3.68 o 
   4   6  11        0.02        1.33      3.09 o 
   5   6  11        0.00        2.20      4.07 o 
  -6   7  11       31.28       26.59      7.81 o 
  -5   7  11       13.73       12.23      5.18 o 
  -4   7  11        2.23       -0.47      2.80 o 
  -3   7  11        0.75        0.89      2.07 o 
  -2   7  11        5.62        5.12      1.79 o 
  -1   7  11        1.08        1.63      1.91 o 
   0   7  11        6.55        5.00      2.28 o 
   1   7  11        0.07        1.30      2.04 o 
   2   7  11        0.80        8.05      2.88 o 
   3   7  11        0.23       -1.64      3.70 o 
   4   7  11        1.20        0.84      3.43 o 
  -4   8  11        0.04        4.69      6.16 o 
  -3   8  11        8.81       10.25      6.12 o 
  -2   8  11        1.26        0.55      2.12 o 
  -1   8  11        1.02        0.31      1.89 o 
   0   8  11        0.48        2.06      2.60 o 
   1   8  11        0.18        4.46      2.58 o 
   2   8  11        0.01       -3.15      3.15 o 
 -10   0  12       34.27       48.10      7.92 o 
  -9   0  12        2.86        3.12      2.11 o 
  -8   0  12        0.76        0.23      1.93 o 
  -7   0  12      133.59      118.62      5.20 o 
  -6   0  12       69.49       70.98      3.21 o 
  -5   0  12        1.95        0.17      2.56 o 
  -4   0  12       13.45       12.49      2.20 o 
  -3   0  12      328.08      309.87      5.01 o 
  -2   0  12      395.68      404.53      6.37 o 
  -1   0  12      168.19      135.48      3.19 o 
   0   0  12        0.12        0.32      1.25 o 
   1   0  12        3.90        2.37      1.72 o 
   2   0  12       13.07       11.33      2.36 o 
   3   0  12        7.56        1.31      0.90 o 
   4   0  12        1.44        4.71      4.76 o 
   5   0  12        0.99        8.43      9.09 o 
   6   0  12        0.51       -6.61      9.22 o 
   7   0  12        2.61        0.49      4.87 o 
 -10   1  12        8.93        8.22      3.33 o 
  -9   1  12        0.00        1.13      2.51 o 
  -8   1  12        2.27        2.12      1.35 o 
  -7   1  12        3.40        2.83      1.76 o 
  -6   1  12       13.17       17.88      1.68 o 
  -5   1  12        2.22        2.14      1.26 o 
  -4   1  12        7.16        5.79      1.66 o 
  -3   1  12      132.28      131.75      3.04 o 
  -2   1  12       32.95       36.19      2.60 o 
  -1   1  12        1.29        0.87      1.16 o 
   0   1  12       14.04       17.96      1.49 o 
   1   1  12        1.50        1.45      1.20 o 
   2   1  12       29.82       32.08      3.71 o 
   3   1  12        1.37        3.06      2.76 o 
   4   1  12        0.11        0.04      1.13 o 
   5   1  12        0.74        2.11      2.07 o 
   6   1  12        0.68        1.51      4.32 o 
   7   1  12        0.10        3.63      4.23 o 
 -10   2  12       18.75       28.72      4.20 o 
  -9   2  12        8.77        7.48      2.67 o 
  -8   2  12       34.60       33.94      2.81 o 
  -7   2  12       50.03       53.92      2.34 o 
  -6   2  12       33.98       26.70      2.10 o 
  -5   2  12        1.98        0.97      0.96 o 
  -4   2  12      212.78      225.33      3.75 o 
  -3   2  12       39.25       41.99      1.75 o 
  -2   2  12      107.74      108.69      3.07 o 
  -1   2  12       75.28       60.56      3.10 o 
   0   2  12        9.18        4.96      1.71 o 
   1   2  12        7.22        5.78      2.75 o 
   2   2  12       25.38       26.64      3.44 o 
   3   2  12        0.05       -0.62      2.26 o 
   4   2  12        0.82        0.16      3.81 o 
   5   2  12        0.02        1.19      1.80 o 
   6   2  12        1.53        1.63      3.88 o 
   7   2  12        0.54        1.94      3.89 o 
  -9   3  12        3.07        2.84      2.39 o 
  -8   3  12       17.69       15.48      2.95 o 
  -7   3  12       30.30       33.77      4.00 o 
  -6   3  12        0.02        1.60      1.41 o 
  -5   3  12       54.34       52.12      2.76 o 
  -4   3  12      243.71      235.31      5.37 o 
  -3   3  12       39.70       46.99      2.38 o 
  -2   3  12       34.54       40.28      1.91 o 
  -1   3  12       13.19       19.07      1.71 o 
   0   3  12       42.30       47.83      5.54 o 
   1   3  12       52.69       66.28      4.46 o 
   2   3  12        4.21        2.89      2.43 o 
   3   3  12        0.28        3.94      2.50 o 
   4   3  12        0.00        4.38      3.27 o 
   5   3  12        1.73        4.91      2.97 o 
   6   3  12        0.00        0.52      2.37 o 
  -9   4  12        8.98       10.09      3.52 o 
  -8   4  12       13.69       11.29      3.22 o 
  -7   4  12       21.29       17.28      2.98 o 
  -6   4  12        0.87        2.02      2.92 o 
  -5   4  12       51.63       50.92      1.47 o 
  -4   4  12      154.05      169.99      4.73 o 
  -3   4  12        0.03        0.41      1.20 o 
  -2   4  12        5.91        4.41      1.58 o 
  -1   4  12       11.38       10.93      1.51 o 
   0   4  12        1.84        2.59      1.17 o 
   1   4  12       18.26       11.54      2.93 o 
   2   4  12        4.40        3.82      2.41 o 
   3   4  12        2.39        8.02      2.49 o 
   4   4  12        0.08        7.43      3.38 o 
   5   4  12        1.29        0.88      2.62 o 
   6   4  12        0.05       -0.60      1.90 o 
  -8   5  12       22.64       17.77      4.44 o 
  -7   5  12        2.63        2.77      2.70 o 
  -6   5  12        0.03       -3.09      3.16 o 
  -5   5  12       73.61       60.08      5.65 o 
  -4   5  12      148.55      142.78      3.76 o 
  -3   5  12        1.58        1.86      1.30 o 
  -2   5  12        0.83       -0.83      1.42 o 
  -1   5  12       31.86       36.05      1.94 o 
   0   5  12        0.17        1.46      1.74 o 
   1   5  12       23.16       24.28      1.46 o 
   2   5  12        0.19       -2.04      2.76 o 
   3   5  12        0.10       -1.77      3.27 o 
   4   5  12        0.06        7.90      2.71 o 
   5   5  12        2.56        5.19      5.00 o 
  -7   6  12        0.61        0.67      3.18 o 
  -6   6  12        0.31        0.68      2.85 o 
  -5   6  12       73.64       84.50      6.94 o 
  -4   6  12       15.97        9.87      2.47 o 
  -3   6  12        0.64        2.31      1.61 o 
  -2   6  12        8.89        6.81      2.05 o 
  -1   6  12       16.20       11.06      2.01 o 
   0   6  12        1.01       -0.01      1.81 o 
   1   6  12        2.36       -0.06      1.21 o 
   2   6  12        0.17        0.42      2.41 o 
   3   6  12        0.03        1.62      2.47 o 
   4   6  12        1.78        4.50      3.59 o 
  -6   7  12        4.89        4.42      4.40 o 
  -5   7  12       20.24       18.55      6.97 o 
  -4   7  12        2.64        1.93      4.28 o 
  -3   7  12        1.95        2.06      1.98 o 
  -2   7  12        8.39        5.09      2.20 o 
  -1   7  12        4.34        1.64      2.03 o 
   0   7  12        3.66        2.09      2.18 o 
   1   7  12        1.61        1.43      2.53 o 
   2   7  12        2.38        8.91      3.23 o 
   3   7  12        0.29       11.20      3.89 o 
  -3   8  12        0.07       -0.10      4.19 o 
  -2   8  12        5.65        4.69      3.31 o 
  -1   8  12        0.36        4.12      3.50 o 
   0   8  12        0.10        2.72      2.54 o 
 -10   1  13        3.06        1.77      2.45 o 
  -9   1  13        0.66        3.03      2.40 o 
  -8   1  13        7.02        4.19      1.28 o 
  -7   1  13        0.00       -0.73      1.29 o 
  -6   1  13      275.99      252.12      4.62 o 
  -5   1  13      185.98      167.33      3.43 o 
  -4   1  13        0.30        1.38      1.21 o 
  -3   1  13      278.24      286.40      4.25 o 
  -2   1  13     1176.86     1170.59     11.26 o 
  -1   1  13       45.67       52.98      2.02 o 
   0   1  13      137.20      123.61      2.93 o 
   1   1  13       60.06       66.47      2.34 o 
   2   1  13        1.37       -1.13      2.35 o 
   3   1  13       65.32       68.84      4.88 o 
   4   1  13        0.89        2.01      2.59 o 
   5   1  13        0.56        8.83      3.90 o 
   6   1  13        1.41       -1.47      3.64 o 
  -9   2  13       18.28       13.64      5.58 o 
  -8   2  13       10.44        5.76      2.13 o 
  -7   2  13       10.15        5.88      1.98 o 
  -6   2  13       25.49       25.85      2.34 o 
  -5   2  13       51.29       40.17      2.34 o 
  -4   2  13        1.79        1.22      1.31 o 
  -3   2  13      402.53      402.61      4.77 o 
  -2   2  13        0.80        1.30      1.71 o 
  -1   2  13       13.11        8.90      1.59 o 
   0   2  13      120.87      107.57      3.84 o 
   1   2  13       35.39       41.16      3.32 o 
   2   2  13        7.75        6.60      3.61 o 
   3   2  13        6.02        4.19      2.74 o 
   4   2  13        6.05        7.93      3.48 o 
   5   2  13        0.44        2.64      2.93 o 
   6   2  13        1.54        4.11      4.59 o 
  -9   3  13       21.15       19.90      3.28 o 
  -8   3  13       22.46       29.78      6.24 o 
  -7   3  13       39.90       40.16      4.53 o 
  -6   3  13       34.62       38.19      3.03 o 
  -5   3  13        5.25        2.65      1.41 o 
  -4   3  13       36.16       29.55      2.88 o 
  -3   3  13      399.43      460.74      7.55 o 
  -2   3  13       10.80       10.63      1.49 o 
  -1   3  13        7.04        3.33      3.14 o 
   0   3  13        0.77        3.14      3.23 o 
   1   3  13        0.12        0.36      2.23 o 
   2   3  13       13.13        8.28      3.25 o 
   3   3  13        0.63       -1.98      2.85 o 
   4   3  13        3.71        5.09      2.88 o 
   5   3  13        0.00        2.54      1.58 o 
   6   3  13        4.49        1.53      3.57 o 
  -9   4  13        1.35        1.82      2.99 o 
  -8   4  13        9.16       11.50      3.46 o 
  -7   4  13        1.40        3.14      2.85 o 
  -6   4  13        9.61       12.01      2.95 o 
  -5   4  13       48.92       44.10      2.00 o 
  -4   4  13       54.20       52.18      5.46 o 
  -3   4  13      180.91      180.15      4.31 o 
  -2   4  13        0.57        0.89      1.75 o 
  -1   4  13        1.92       -1.23      1.36 o 
   0   4  13       99.19       89.68      6.63 o 
   1   4  13       17.32       35.06      3.14 o 
   2   4  13       10.40        8.90      3.86 o 
   3   4  13        0.64       -2.98      2.98 o 
   4   4  13        0.53       -3.68      3.68 o 
   5   4  13        0.19        3.80      6.57 o 
  -8   5  13        4.33        0.35      3.13 o 
  -7   5  13        0.24        2.06      3.97 o 
  -6   5  13        0.38        0.72      2.46 o 
  -5   5  13        0.03        0.98      2.77 o 
  -4   5  13       52.83       45.85      2.64 o 
  -3   5  13       12.51       10.13      2.14 o 
  -2   5  13        0.47        0.93      1.37 o 
  -1   5  13        7.92        5.21      2.14 o 
   0   5  13       16.89        8.48      1.91 o 
   1   5  13       17.33       13.77      2.02 o 
   2   5  13        0.49        2.83      2.40 o 
   3   5  13        0.50       -2.09      3.24 o 
   4   5  13        4.85        6.85      2.92 o 
   5   5  13        1.29       11.12      4.05 o 
  -7   6  13        8.26        6.71      3.63 o 
  -6   6  13        9.51       13.53      3.68 o 
  -5   6  13        1.44       -0.94      3.49 o 
  -4   6  13       16.13       13.76      1.88 o 
  -3   6  13        5.88        5.47      1.99 o 
  -2   6  13        1.27        2.49      1.60 o 
  -1   6  13       11.49        8.96      1.83 o 
   0   6  13        7.12        3.06      1.72 o 
   1   6  13        0.41        0.77      2.48 o 
   2   6  13        1.75        0.17      2.71 o 
   3   6  13        3.00       11.50      3.89 o 
   4   6  13        1.46       -1.57      4.52 o 
  -5   7  13        1.81       -3.59      3.59 o 
  -4   7  13        4.14        2.96      3.84 o 
  -3   7  13        0.01       -0.16      1.61 o 
  -2   7  13        0.20        3.05      2.89 o 
  -1   7  13        5.28        2.38      3.01 o 
   0   7  13        0.16        1.36      1.70 o 
   1   7  13        0.35        0.71      2.71 o 
   2   7  13        0.07        2.20      2.92 o 
  -9   0  14        7.46        5.85      2.22 o 
  -8   0  14       22.86       38.61      5.08 o 
  -7   0  14       24.16       19.67      2.82 o 
  -6   0  14       32.53       33.21      2.60 o 
  -5   0  14      304.92      301.87      7.69 o 
  -4   0  14       90.92       86.95      3.61 o 
  -3   0  14       22.37       20.26      2.61 o 
  -2   0  14      479.22      497.38      8.75 o 
  -1   0  14     1080.09     1107.09     19.76 o 
   0   0  14        1.22        2.18      1.67 o 
   1   0  14        0.99       -0.37      1.36 o 
   2   0  14       70.16       56.75      2.34 o 
   3   0  14        3.68       12.21      5.71 o 
   4   0  14       36.25       40.64     11.97 o 
   5   0  14        0.34      -10.45     10.45 o 
   6   0  14        0.29        6.53     10.36 o 
  -9   1  14        1.53        1.17      2.60 o 
  -8   1  14        0.05       -0.78      1.30 o 
  -7   1  14       14.14       11.20      1.53 o 
  -6   1  14       42.89       45.73      2.71 o 
  -5   1  14        5.33        4.06      1.68 o 
  -4   1  14       56.26       53.56      2.40 o 
  -3   1  14        1.80        3.76      1.35 o 
  -2   1  14      115.46      118.76      2.70 o 
  -1   1  14       89.90       92.88      2.81 o 
   0   1  14        3.75        3.21      1.47 o 
   1   1  14       54.54       43.52      2.59 o 
   2   1  14        0.24        1.32      1.43 o 
   3   1  14        2.57        0.43      2.21 o 
   4   1  14        1.26        4.59      3.39 o 
   5   1  14        0.15        3.36     10.56 o 
   6   1  14        0.38        0.36      6.19 o 
  -9   2  14        0.77        0.77      2.56 o 
  -8   2  14        0.71        3.30      2.61 o 
  -7   2  14        3.24        2.77      1.57 o 
  -6   2  14        2.85        3.92      1.31 o 
  -5   2  14       83.67       86.47      2.53 o 
  -4   2  14       30.77       28.61      1.91 o 
  -3   2  14        5.07        3.34      1.48 o 
  -2   2  14      271.76      286.03      5.16 o 
  -1   2  14      255.03      268.14     10.39 o 
   0   2  14       49.69       50.93      2.65 o 
   1   2  14        2.25        1.55      4.29 o 
   2   2  14       15.40       11.41      5.51 o 
   3   2  14        0.07        4.22      3.26 o 
   4   2  14        2.30        6.20      4.26 o 
   5   2  14        6.37       12.19      4.17 o 
   6   2  14        0.33       -0.04      4.18 o 
  -9   3  14        0.34       -0.30      2.57 o 
  -8   3  14        0.06        0.00      2.14 o 
  -7   3  14        0.07        0.99      1.98 o 
  -6   3  14        4.42        4.78      1.48 o 
  -5   3  14        0.00       -0.77      1.62 o 
  -4   3  14      137.48      120.60      3.82 o 
  -3   3  14        0.00       -0.11      1.47 o 
  -2   3  14       71.61       65.96      2.85 o 
  -1   3  14       57.27       54.73      6.83 o 
   0   3  14       18.41       24.31      3.95 o 
   1   3  14      110.54       92.43      6.58 o 
   2   3  14        3.39        4.62      3.21 o 
   3   3  14        1.69        3.37      2.86 o 
   4   3  14        1.98        0.14      2.28 o 
   5   3  14        0.39        3.33      2.89 o 
  -8   4  14        7.78       11.20      3.65 o 
  -7   4  14        1.29        1.34      3.09 o 
  -6   4  14        6.48        6.90      3.76 o 
  -5   4  14        4.08        3.01      1.70 o 
  -4   4  14       17.00       14.29      2.09 o 
  -3   4  14       51.45       40.66      2.46 o 
  -2   4  14        3.25        3.63      2.14 o 
  -1   4  14       13.91       23.61      1.92 o 
   0   4  14       49.44       50.21      4.41 o 
   1   4  14        1.03       -0.61      2.14 o 
   2   4  14        5.59       10.00      3.84 o 
   3   4  14        0.57        2.80      2.57 o 
   4   4  14        0.17        2.47      2.90 o 
   5   4  14        9.70       21.31      4.02 o 
  -7   5  14       13.52       21.99      5.17 o 
  -6   5  14        0.12        3.23      2.87 o 
  -5   5  14        1.74        4.06      2.78 o 
  -4   5  14        9.46        4.48      1.70 o 
  -3   5  14        0.19        2.25      1.55 o 
  -2   5  14        0.06       -1.79      1.79 o 
  -1   5  14        0.37       -0.62      1.80 o 
   0   5  14        0.91        2.05      1.40 o 
   1   5  14        6.07       -1.92      2.64 o 
   2   5  14        8.24       17.01      5.45 o 
   3   5  14        0.71        1.11      3.06 o 
   4   5  14        1.43        2.94      5.18 o 
  -6   6  14        0.17       -1.05      3.75 o 
  -5   6  14        1.60        2.32      3.19 o 
  -4   6  14        6.70        7.46      3.55 o 
  -3   6  14       10.91        8.32      2.01 o 
  -2   6  14        4.62        4.47      1.82 o 
  -1   6  14        1.36        0.52      1.87 o 
   0   6  14        3.31        1.47      1.85 o 
   1   6  14        0.00        1.51      2.76 o 
   2   6  14        3.04        9.71      4.46 o 
   3   6  14        0.05       -1.92      3.60 o 
  -4   7  14        0.37        2.39      3.49 o 
  -3   7  14        0.21       -0.44      2.54 o 
  -2   7  14        0.12        2.05      2.14 o 
  -1   7  14        0.04       -1.32      2.40 o 
   0   7  14        0.16        2.94      2.99 o 
   1   7  14        0.03        0.20      2.68 o 
  -9   1  15        0.96        0.84      2.35 o 
  -8   1  15        0.01        0.89      1.76 o 
  -7   1  15        0.63        3.30      2.00 o 
  -6   1  15        0.48       -1.08      1.55 o 
  -5   1  15        0.17        1.14      1.40 o 
  -4   1  15        7.28       10.32      1.67 o 
  -3   1  15        2.98        4.47      1.61 o 
  -2   1  15       10.61       13.48      1.69 o 
  -1   1  15       91.99       95.88      2.72 o 
   0   1  15      105.49       96.76      2.23 o 
   1   1  15        7.53       11.44      2.23 o 
   2   1  15       30.30       29.28      2.81 o 
   3   1  15       19.52        5.54      3.53 o 
   4   1  15        2.40       16.99      4.47 o 
   5   1  15        0.16        6.20     11.77 o 
  -9   2  15        1.06        5.30      2.67 o 
  -8   2  15        2.76        2.48      2.68 o 
  -7   2  15        1.74        1.96      1.76 o 
  -6   2  15        0.27       -0.82      1.78 o 
  -5   2  15       53.22       50.22      2.23 o 
  -4   2  15       28.78       33.58      2.64 o 
  -3   2  15       36.55       32.99      2.64 o 
  -2   2  15        1.28        1.00      1.52 o 
  -1   2  15        0.06       -0.12      1.66 o 
   0   2  15      114.13       93.86      4.63 o 
   1   2  15        8.17        8.57      3.36 o 
   2   2  15        4.51        1.97      3.13 o 
   3   2  15        0.25        7.70      5.76 o 
   4   2  15        2.20        4.34      3.22 o 
   5   2  15        1.41        1.05      3.26 o 
  -8   3  15        0.22        0.27      2.29 o 
  -7   3  15        0.11        0.05      2.38 o 
  -6   3  15       12.59       14.14      2.90 o 
  -5   3  15       14.17       15.74      2.53 o 
  -4   3  15        3.63        5.35      2.00 o 
  -3   3  15       22.87       31.27      2.99 o 
  -2   3  15        7.57        5.44      2.03 o 
  -1   3  15        0.77       -0.56      3.16 o 
   0   3  15       49.10       54.16      4.41 o 
   1   3  15       36.07       43.26      3.90 o 
   2   3  15        0.33       -1.21      2.70 o 
   3   3  15        3.18        3.30      3.49 o 
   4   3  15        1.25       -1.12      2.94 o 
   5   3  15        0.14        2.50      5.41 o 
  -8   4  15        0.04        1.70      2.88 o 
  -7   4  15        1.93        2.35      4.04 o 
  -6   4  15        2.27        5.06      2.97 o 
  -5   4  15        0.67        0.06      1.31 o 
  -4   4  15        0.30        1.39      2.03 o 
  -3   4  15       20.67       11.83      2.27 o 
  -2   4  15        1.74        0.84      1.71 o 
  -1   4  15        8.63       13.56      3.32 o 
   0   4  15       11.28        6.62      2.43 o 
   1   4  15       39.56       44.14      3.71 o 
   2   4  15        0.42       -0.48      2.80 o 
   3   4  15        0.73       -1.60      2.64 o 
   4   4  15        0.16        1.55      3.09 o 
  -7   5  15        1.52        5.00      3.89 o 
  -6   5  15        0.37        0.64      3.12 o 
  -5   5  15        1.66        3.20      3.94 o 
  -4   5  15        1.29        2.10      1.95 o 
  -3   5  15       20.30       16.60      2.54 o 
  -2   5  15       18.90       22.84      2.28 o 
  -1   5  15        0.37       -0.56      1.34 o 
   0   5  15        4.44        9.53      2.93 o 
   1   5  15       15.52       16.03      3.73 o 
   2   5  15        0.01        3.00      4.72 o 
   3   5  15        0.70        1.39      3.94 o 
  -5   6  15        0.28        1.44      3.18 o 
  -4   6  15        0.64       -0.24      2.56 o 
  -3   6  15        0.90        1.26      1.65 o 
  -2   6  15        6.96        8.53      2.36 o 
  -1   6  15        0.11        1.11      2.22 o 
   0   6  15        4.47        7.32      3.04 o 
   1   6  15        5.30        5.90      3.11 o 
   2   6  15        0.19        0.75      2.65 o 
  -2   7  15        6.64        5.56      2.08 o 
  -9   0  16        0.37       -1.29      3.36 o 
  -8   0  16        6.83        5.91      2.88 o 
  -7   0  16        0.43        1.04      2.03 o 
  -6   0  16        1.13       -0.79      2.58 o 
  -5   0  16        3.45        3.03      2.48 o 
  -4   0  16       75.08       76.11      6.42 o 
  -3   0  16       32.58       39.01      2.88 o 
  -2   0  16        0.16       -1.25      1.89 o 
  -1   0  16        0.84       -0.47      1.72 o 
   0   0  16        0.45        1.00      1.68 o 
   1   0  16        0.77        4.07      2.35 o 
   2   0  16        0.05        1.32      2.15 o 
   3   0  16        1.98       17.95      6.64 o 
   4   0  16        3.69       13.19     11.26 o 
  -9   1  16        6.29        4.07      3.02 o 
  -8   1  16        1.51        1.74      1.69 o 
  -7   1  16        0.02        0.18      1.43 o 
  -6   1  16        1.24        1.84      1.58 o 
  -5   1  16        3.28        3.69      2.30 o 
  -4   1  16        0.46        1.67      1.53 o 
  -3   1  16        0.19        0.55      1.43 o 
  -2   1  16        1.24        1.19      1.72 o 
  -1   1  16        0.55        0.19      1.51 o 
   0   1  16        0.01       -1.51      1.55 o 
   1   1  16        8.41        5.38      1.57 o 
   2   1  16        0.00        4.59      2.12 o 
   3   1  16        1.84        2.55      3.11 o 
   4   1  16        0.08        1.32      6.76 o 
  -8   2  16        0.03        2.82      4.27 o 
  -7   2  16        0.00        0.81      1.94 o 
  -6   2  16        0.15        1.15      1.65 o 
  -5   2  16       17.29       21.16      1.88 o 
  -4   2  16        0.72        1.31      1.52 o 
  -3   2  16        4.03        3.99      1.82 o 
  -2   2  16        1.85        4.06      1.61 o 
  -1   2  16        0.18        1.16      1.52 o 
   0   2  16        0.11        0.97      2.27 o 
   1   2  16       10.23       14.00      3.92 o 
   2   2  16        0.00        0.78      2.76 o 
   3   2  16        0.40        0.86      2.96 o 
   4   2  16        3.76        0.10      4.01 o 
  -8   3  16        0.73        2.46      2.64 o 
  -7   3  16        1.49        2.04      3.60 o 
  -6   3  16        8.03       10.06      3.19 o 
  -5   3  16        0.30        1.07      1.72 o 
  -4   3  16        0.45        1.10      1.82 o 
  -3   3  16        2.89        2.60      2.21 o 
  -2   3  16        0.04        1.47      1.66 o 
  -1   3  16        1.67        6.07      3.40 o 
   0   3  16        0.64        1.87      3.73 o 
   1   3  16        8.84        2.48      2.91 o 
   2   3  16       10.13        2.55      3.36 o 
   3   3  16        1.60        0.30      2.83 o 
   4   3  16        0.63        3.34      2.96 o 
  -7   4  16        0.16        1.28      2.59 o 
  -6   4  16        2.22        4.16      3.23 o 
  -5   4  16        1.10        1.24      2.16 o 
  -4   4  16        2.22        2.32      1.92 o 
  -3   4  16        5.45        4.34      3.92 o 
  -2   4  16        9.23       10.80      3.28 o 
  -1   4  16        0.81        2.63      2.97 o 
   0   4  16        3.71        4.90      3.58 o 
   1   4  16        6.62        3.43      3.07 o 
   2   4  16        3.87        4.70      3.51 o 
   3   4  16        0.94        2.97      3.21 o 
  -6   5  16        0.60        0.60      2.64 o 
  -5   5  16        0.36        1.28      2.87 o 
  -4   5  16        0.59       -0.22      1.65 o 
  -3   5  16        3.87        2.60      2.11 o 
  -2   5  16        2.18        1.83      2.10 o 
  -1   5  16        0.16        1.30      2.56 o 
   0   5  16        0.29        1.42      2.37 o 
   1   5  16        5.41        1.25      3.08 o 
   2   5  16        9.28        5.54      3.09 o 
  -4   6  16        0.25       -2.11      3.60 o 
  -3   6  16        0.16        1.74      2.77 o 
  -2   6  16        2.43        0.91      1.70 o 
  -1   6  16        5.08        3.37      2.50 o 
   0   6  16        2.72        2.20      2.59 o 
  -8   1  17        0.25        2.70      2.27 o 
  -7   1  17        6.55        5.37      2.06 o 
  -6   1  17        0.85       -0.95      1.87 o 
  -5   1  17        0.49        0.47      1.51 o 
  -4   1  17       11.05       11.00      2.19 o 
  -3   1  17        6.11        4.91      2.02 o 
  -2   1  17        0.41       -0.16      1.39 o 
  -1   1  17        8.40        3.24      1.38 o 
   0   1  17        4.12        8.30      2.03 o 
   1   1  17        0.96        5.26      2.59 o 
   2   1  17        0.02        2.36      3.53 o 
   3   1  17        0.14        0.91      3.10 o 
   4   1  17        0.74        5.74      6.01 o 
  -8   2  17        2.40        6.13      2.88 o 
  -7   2  17        3.10        4.34      1.84 o 
  -6   2  17        0.02        3.35      1.67 o 
  -5   2  17        6.35        5.72      1.81 o 
  -4   2  17        0.90        3.74      1.99 o 
  -3   2  17       31.89       39.34      2.90 o 
  -2   2  17       12.56       10.95      2.01 o 
  -1   2  17        5.70        8.28      1.70 o 
   0   2  17        0.86        2.35      3.65 o 
   1   2  17        2.99        7.59      2.27 o 
   2   2  17        0.66        1.41      3.98 o 
   3   2  17        0.11       -3.06      3.36 o 
  -7   3  17        0.60        0.65      3.10 o 
  -6   3  17        4.10        8.04      3.53 o 
  -5   3  17        0.12       -2.04      2.04 o 
  -4   3  17        0.03        0.99      1.75 o 
  -3   3  17        0.04        1.64      1.93 o 
  -2   3  17        7.90        4.31      2.64 o 
  -1   3  17        0.02       -1.80      3.72 o 
   0   3  17        0.55        2.70      2.95 o 
   1   3  17        1.26        1.84      3.01 o 
   2   3  17        3.08        3.06      4.37 o 
   3   3  17        0.23        3.60      4.44 o 
  -6   4  17        0.12        0.16      2.55 o 
  -5   4  17        1.05        0.66      3.10 o 
  -4   4  17        2.10       -0.38      2.54 o 
  -3   4  17        0.07        2.12      2.69 o 
  -2   4  17        0.14       -2.29      2.95 o 
  -1   4  17        0.28        6.50      3.84 o 
   0   4  17        0.26        5.87      3.20 o 
   1   4  17        1.40        1.38      2.93 o 
   2   4  17        0.28        2.22      3.70 o 
  -5   5  17        0.17        4.21      2.77 o 
  -4   5  17        2.66        1.96      1.93 o 
  -3   5  17        0.16        1.36      1.80 o 
  -2   5  17        0.47        1.93      2.56 o 
  -1   5  17        0.18        3.05      2.48 o 
   0   5  17        0.25        1.17      2.84 o 
   1   5  17        1.03        2.37      3.98 o 
  -7   0  18        0.03        0.13      3.05 o 
  -6   0  18        3.18        5.69      3.21 o 
  -5   0  18        7.56        9.86      3.09 o 
  -4   0  18        3.32        5.09      2.76 o 
  -3   0  18        1.27       -2.69      2.69 o 
  -2   0  18        7.97        4.68      2.86 o 
  -1   0  18        0.29       -0.11      1.93 o 
   0   0  18       11.80        5.80      2.73 o 
   1   0  18        0.14       -3.43      3.81 o 
   2   0  18        3.77        3.40      4.04 o 
   3   0  18        1.35       -2.01     10.26 o 
  -7   1  18        0.29        0.56      1.54 o 
  -6   1  18        3.38        4.37      3.24 o 
  -5   1  18        4.10        5.71      2.07 o 
  -4   1  18        0.15        1.69      1.77 o 
  -3   1  18        0.00        1.53      1.88 o 
  -2   1  18       10.32       12.32      1.97 o 
  -1   1  18        1.36        5.06      3.11 o 
   0   1  18        0.23        1.27      1.47 o 
   1   1  18        0.72        2.26      1.79 o 
   2   1  18        0.06        3.07      4.91 o 
   3   1  18        0.82       -3.86      4.03 o 
  -7   2  18       11.34       14.92      2.93 o 
  -6   2  18        3.54        6.89      2.29 o 
  -5   2  18        4.05        9.66      2.30 o 
  -4   2  18        0.26       -0.32      1.65 o 
  -3   2  18        0.02       -0.63      1.50 o 
  -2   2  18        0.36        4.62      2.35 o 
  -1   2  18        0.02        1.75      1.90 o 
   0   2  18        0.55       -1.87      3.14 o 
   1   2  18        0.99       -0.61      2.53 o 
   2   2  18        0.24       -1.18      3.40 o 
  -6   3  18        0.00        4.22      3.18 o 
  -5   3  18        1.34        4.76      2.32 o 
  -4   3  18        0.31        0.64      2.53 o 
  -3   3  18        2.28        3.74      2.00 o 
  -2   3  18        3.92        4.58      2.53 o 
  -1   3  18        3.17        2.51      2.82 o 
   0   3  18        0.07        7.10      4.67 o 
   1   3  18        2.29        6.39      3.98 o 
   2   3  18        0.44        3.71      3.50 o 
  -5   4  18        5.47        5.46      3.67 o 
  -4   4  18        0.12        0.79      2.35 o 
  -3   4  18        1.06        4.80      3.00 o 
  -2   4  18        0.04       -0.05      2.69 o 
  -1   4  18        0.06       -3.24      3.48 o 
   0   4  18        0.39        0.67      4.92 o 
   1   4  18        0.88        2.48      3.06 o 
  -3   5  18        0.16        1.44      2.56 o 
  -2   5  18        1.66        2.21      3.02 o 
  -6   1  19       17.43       27.09      2.72 o 
  -5   1  19       10.81       16.73      3.12 o 
  -4   1  19       17.94       20.16      2.65 o 
  -3   1  19        3.14        2.16      1.75 o 
  -2   1  19        0.06        3.34      2.14 o 
  -1   1  19        5.49       14.57      2.38 o 
   0   1  19        7.39        6.90      2.50 o 
   1   1  19        0.01        6.75      5.40 o 
   2   1  19        0.13        2.04      5.96 o 
  -6   2  19        6.83       12.68      3.09 o 
  -5   2  19        3.83        1.32      2.04 o 
  -4   2  19        0.14       -1.13      1.78 o 
  -3   2  19        0.20        4.49      1.91 o 
  -2   2  19        1.07        3.15      1.76 o 
  -1   2  19        1.55        2.25      2.45 o 
   0   2  19        0.28        0.92      2.97 o 
   1   2  19        0.10        9.52      4.45 o 
  -5   3  19        1.32       11.11      4.02 o 
  -4   3  19        0.08        0.70      2.58 o 
  -3   3  19        9.93       14.15      2.39 o 
  -2   3  19        0.74       -2.15      3.10 o 
  -1   3  19        1.28       -1.94      2.66 o 
   0   3  19        1.75        2.22      2.80 o 
  -3   4  19        5.46        9.45      3.59 o 
  -2   4  19        0.01       -3.67      4.11 o 
  -5   0  20       33.61       50.41      4.00 o 
  -4   0  20        4.61       15.22      5.92 o 
  -3   0  20        4.97        4.82      3.84 o 
  -2   0  20        0.90        2.21      2.41 o 
  -1   0  20       14.85       13.70      2.84 o 
   0   0  20        0.77        0.15      4.59 o 
  -5   1  20        1.21       10.43      2.84 o 
  -4   1  20       11.17       17.33      2.61 o 
  -3   1  20        2.63       -0.10      3.02 o 
  -2   1  20        0.05        4.07      1.85 o 
  -1   1  20        3.41        3.59      2.16 o 
   0   1  20        0.28        2.15      4.41 o 
  -4   2  20        2.33        6.18      3.04 o 
  -3   2  20        0.02        1.50      2.02 o 
  -2   2  20       13.59       14.31      4.23 o 
  -1   2  20        5.71        6.96      5.10 o 
                                                 
